# Supplementary material for: Day-night variations in sleep and locomotor activity in lambs during the first 72 hours after birth and following the onset of rumination
Source: PLoS One. 2026 May 8;21(5):e0348614. doi: 10.1371/journal.pone.0348614 (PMC13155606; doi:10.1371/journal.pone.0348614)
Supplement: S1 File — The file (XLSX) contains three sheets: (1) RawData_PhaseI, containing recording data for lambs at birth; (2) RawData_PhaseII, containing recording data for lambs after the onset of rumination; and (3) Abbreviations, providing legend for Lamb_ID, Vigilance_State, and the 0–6 Behavioural_Score scale. (XLSX) [file pone.0348614.s001.xlsx]

## Sheet: RawData_PhaseI
Lamb_ID	Date	Timestamp	VigilanceState	BehaviouralScore	RecordingDay
L01	2023-03-20	22:00:00	W	4	1
L01	2023-03-20	22:00:30	W	6	1
L01	2023-03-20	22:01:00	W	4	1
L01	2023-03-20	22:01:30	W	4	1
L01	2023-03-20	22:02:00	W	4	1
L01	2023-03-20	22:02:30	W	4	1
L01	2023-03-20	22:03:00	Dr	2	1
L01	2023-03-20	22:03:30	Dr	2	1
L01	2023-03-20	22:04:00	NR	2	1
L01	2023-03-20	22:04:30	NR	2	1
L01	2023-03-20	22:05:00	NR	2	1
L01	2023-03-20	22:05:30	REM	2	1
L01	2023-03-20	22:06:00	REM	2	1
L01	2023-03-20	22:06:30	REM	2	1
L01	2023-03-20	22:07:00	REM	2	1
L01	2023-03-20	22:07:30	REM	2	1
L01	2023-03-20	22:08:00	REM	2	1
L01	2023-03-20	22:08:30	REM	2	1
L01	2023-03-20	22:09:00	REM	2	1
L01	2023-03-20	22:09:30	REM	2	1
L01	2023-03-20	22:10:00	W	2	1
L01	2023-03-20	22:10:30	W	2	1
L01	2023-03-20	22:11:00	Dr	2	1
L01	2023-03-20	22:11:30	Dr	2	1
L01	2023-03-20	22:12:00	NR	2	1
L01	2023-03-20	22:12:30	NR	2	1
L01	2023-03-20	22:13:00	NR	2	1
L01	2023-03-20	22:13:30	REM	2	1
L01	2023-03-20	22:14:00	REM	2	1
L01	2023-03-20	22:14:30	REM	2	1
L01	2023-03-20	22:15:00	REM	2	1
L01	2023-03-20	22:15:30	REM	2	1
L01	2023-03-20	22:16:00	REM	2	1
L01	2023-03-20	22:16:30	W	2	1
L01	2023-03-20	22:17:00	NR	2	1
L01	2023-03-20	22:17:30	NR	2	1
L01	2023-03-20	22:18:00	W	2	1
L01	2023-03-20	22:18:30	W	2	1
L01	2023-03-20	22:19:00	W	2	1
L01	2023-03-20	22:19:30	W	2	1
L01	2023-03-20	22:20:00	W	2	1
L01	2023-03-20	22:20:30	W	2	1
L01	2023-03-20	22:21:00	Dr	2	1
L01	2023-03-20	22:21:30	Dr	2	1
L01	2023-03-20	22:22:00	Dr	2	1
L01	2023-03-20	22:22:30	NR	2	1
L01	2023-03-20	22:23:00	W	2	1
L01	2023-03-20	22:23:30	W	4	1
L01	2023-03-20	22:24:00	W	2	1
L01	2023-03-20	22:24:30	NR	2	1
L01	2023-03-20	22:25:00	NR	2	1
L01	2023-03-20	22:25:30	NR	2	1
L01	2023-03-20	22:26:00	NR	2	1
L01	2023-03-20	22:26:30	W	2	1
L01	2023-03-20	22:27:00	W	2	1
L01	2023-03-20	22:27:30	Dr	2	1
L01	2023-03-20	22:28:00	Dr	2	1
L01	2023-03-20	22:28:30	Dr	2	1
L01	2023-03-20	22:29:00	W	2	1
L01	2023-03-20	22:29:30	W	2	1
L01	2023-03-20	22:30:00	Dr	2	1
L01	2023-03-20	22:30:30	W	4	1
L01	2023-03-20	22:31:00	NR	1	1
L01	2023-03-20	22:31:30	NR	1	1
L01	2023-03-20	22:32:00	NR	1	1
L01	2023-03-20	22:32:30	NR	1	1
L01	2023-03-20	22:33:00	NR	1	1
L01	2023-03-20	22:33:30	NR	1	1
L01	2023-03-20	22:34:00	REM	1	1
L01	2023-03-20	22:34:30	REM	1	1
L01	2023-03-20	22:35:00	REM	1	1
L01	2023-03-20	22:35:30	REM	1	1
L01	2023-03-20	22:36:00	REM	1	1
L01	2023-03-20	22:36:30	REM	1	1
L01	2023-03-20	22:37:00	W	1	1
L01	2023-03-20	22:37:30	W	1	1
L01	2023-03-20	22:38:00	Dr	1	1
L01	2023-03-20	22:38:30	Dr	1	1
L01	2023-03-20	22:39:00	Dr	1	1
L01	2023-03-20	22:39:30	Dr	1	1
L01	2023-03-20	22:40:00	NR	1	1
L01	2023-03-20	22:40:30	REM	1	1
L01	2023-03-20	22:41:00	REM	1	1
L01	2023-03-20	22:41:30	REM	1	1
L01	2023-03-20	22:42:00	REM	1	1
L01	2023-03-20	22:42:30	REM	1	1
L01	2023-03-20	22:43:00	REM	1	1
L01	2023-03-20	22:43:30	REM	1	1
L01	2023-03-20	22:44:00	REM	1	1
L01	2023-03-20	22:44:30	W	4	1
L01	2023-03-20	22:45:00	W	6	1
L01	2023-03-20	22:45:30	W	6	1
L01	2023-03-20	22:46:00	W	6	1
L01	2023-03-20	22:46:30	W	6	1
L01	2023-03-20	22:47:00	W	6	1
L01	2023-03-20	22:47:30	W	6	1
L01	2023-03-20	22:48:00	W	6	1
L01	2023-03-20	22:48:30	W	6	1
L01	2023-03-20	22:49:00	W	6	1
L01	2023-03-20	22:49:30	W	6	1
L01	2023-03-20	22:50:00	W	6	1
L01	2023-03-20	22:50:30	W	6	1
L01	2023-03-20	22:51:00	W	6	1
L01	2023-03-20	22:51:30	W	6	1
L01	2023-03-20	22:52:00	W	6	1
L01	2023-03-20	22:52:30	W	6	1
L01	2023-03-20	22:53:00	W	6	1
L01	2023-03-20	22:53:30	W	4	1
L01	2023-03-20	22:54:00	Dr	4	1
L01	2023-03-20	22:54:30	Dr	4	1
L01	2023-03-20	22:55:00	Dr	4	1
L01	2023-03-20	22:55:30	Dr	4	1
L01	2023-03-20	22:56:00	Dr	2	1
L01	2023-03-20	22:56:30	Dr	2	1
L01	2023-03-20	22:57:00	Dr	2	1
L01	2023-03-20	22:57:30	Dr	2	1
L01	2023-03-20	22:58:00	Dr	2	1
L01	2023-03-20	22:58:30	Dr	2	1
L01	2023-03-20	22:59:00	Dr	2	1
L01	2023-03-20	22:59:30	Dr	2	1
L01	2023-03-20	23:00:00	Dr	2	1
L01	2023-03-20	23:00:30	NR	2	1
L01	2023-03-20	23:01:00	NR	2	1
L01	2023-03-20	23:01:30	NR	2	1
L01	2023-03-20	23:02:00	W	5	1
L01	2023-03-20	23:02:30	W	5	1
L01	2023-03-20	23:03:00	Dr	2	1
L01	2023-03-20	23:03:30	Dr	2	1
L01	2023-03-20	23:04:00	Dr	2	1
L01	2023-03-20	23:04:30	NR	2	1
L01	2023-03-20	23:05:00	NR	2	1
L01	2023-03-20	23:05:30	NR	2	1
L01	2023-03-20	23:06:00	NR	2	1
L01	2023-03-20	23:06:30	NR	2	1
L01	2023-03-20	23:07:00	NR	2	1
L01	2023-03-20	23:07:30	NR	2	1
L01	2023-03-20	23:08:00	NR	2	1
L01	2023-03-20	23:08:30	NR	2	1
L01	2023-03-20	23:09:00	NR	2	1
L01	2023-03-20	23:09:30	NR	2	1
L01	2023-03-20	23:10:00	NR	2	1
L01	2023-03-20	23:10:30	NR	2	1
L01	2023-03-20	23:11:00	NR	2	1
L01	2023-03-20	23:11:30	NR	2	1
L01	2023-03-20	23:12:00	NR	2	1
L01	2023-03-20	23:12:30	NR	2	1
L01	2023-03-20	23:13:00	NR	2	1
L01	2023-03-20	23:13:30	NR	2	1
L01	2023-03-20	23:14:00	NR	2	1
L01	2023-03-20	23:14:30	NR	2	1
L01	2023-03-20	23:15:00	NR	2	1
L01	2023-03-20	23:15:30	NR	2	1
L01	2023-03-20	23:16:00	REM	2	1
L01	2023-03-20	23:16:30	REM	2	1
L01	2023-03-20	23:17:00	REM	2	1
L01	2023-03-20	23:17:30	REM	2	1
L01	2023-03-20	23:18:00	REM	2	1
L01	2023-03-20	23:18:30	REM	2	1
L01	2023-03-20	23:19:00	REM	2	1
L01	2023-03-20	23:19:30	REM	2	1
L01	2023-03-20	23:20:00	REM	2	1
L01	2023-03-20	23:20:30	REM	2	1
L01	2023-03-20	23:21:00	REM	2	1
L01	2023-03-20	23:21:30	REM	2	1
L01	2023-03-20	23:22:00	W	2	1
L01	2023-03-20	23:22:30	W	2	1
L01	2023-03-20	23:23:00	Dr	1	1
L01	2023-03-20	23:23:30	Dr	1	1
L01	2023-03-20	23:24:00	Dr	1	1
L01	2023-03-20	23:24:30	NR	1	1
L01	2023-03-20	23:25:00	NR	1	1
L01	2023-03-20	23:25:30	NR	1	1
L01	2023-03-20	23:26:00	NR	1	1
L01	2023-03-20	23:26:30	NR	1	1
L01	2023-03-20	23:27:00	NR	2	1
L01	2023-03-20	23:27:30	NR	2	1
L01	2023-03-20	23:28:00	W	4	1
L01	2023-03-20	23:28:30	NR	1	1
L01	2023-03-20	23:29:00	NR	1	1
L01	2023-03-20	23:29:30	W	4	1
L01	2023-03-20	23:30:00	W	4	1
L01	2023-03-20	23:30:30	W	6	1
L01	2023-03-20	23:31:00	W	6	1
L01	2023-03-20	23:31:30	W	6	1
L01	2023-03-20	23:32:00	W	6	1
L01	2023-03-20	23:32:30	W	6	1
L01	2023-03-20	23:33:00	W	6	1
L01	2023-03-20	23:33:30	W	6	1
L01	2023-03-20	23:34:00	W	6	1
L01	2023-03-20	23:34:30	W	6	1
L01	2023-03-20	23:35:00	W	6	1
L01	2023-03-20	23:35:30	W	6	1
L01	2023-03-20	23:36:00	W	6	1
L01	2023-03-20	23:36:30	W	6	1
L01	2023-03-20	23:37:00	W	6	1
L01	2023-03-20	23:37:30	W	6	1
L01	2023-03-20	23:38:00	W	6	1
L01	2023-03-20	23:38:30	W	6	1
L01	2023-03-20	23:39:00	W	6	1
L01	2023-03-20	23:39:30	W	6	1
L01	2023-03-20	23:40:00	W	6	1
L01	2023-03-20	23:40:30	W	6	1
L01	2023-03-20	23:41:00	W	6	1
L01	2023-03-20	23:41:30	W	6	1
L01	2023-03-20	23:42:00	W	6	1
L01	2023-03-20	23:42:30	W	6	1
L01	2023-03-20	23:43:00	W	6	1
L01	2023-03-20	23:43:30	W	6	1
L01	2023-03-20	23:44:00	W	6	1
L01	2023-03-20	23:44:30	W	6	1
L01	2023-03-20	23:45:00	W	4	1
L01	2023-03-20	23:45:30	W	4	1
L01	2023-03-20	23:46:00	W	4	1
L01	2023-03-20	23:46:30	W	4	1
L01	2023-03-20	23:47:00	W	2	1
L01	2023-03-20	23:47:30	W	2	1
L01	2023-03-20	23:48:00	W	2	1
L01	2023-03-20	23:48:30	W	2	1
L01	2023-03-20	23:49:00	Dr	2	1
L01	2023-03-20	23:49:30	NR	2	1
L01	2023-03-20	23:50:00	NR	2	1
L01	2023-03-20	23:50:30	NR	2	1
L01	2023-03-20	23:51:00	NR	2	1
L01	2023-03-20	23:51:30	NR	2	1
L01	2023-03-20	23:52:00	NR	2	1
L01	2023-03-20	23:52:30	W	2	1
L01	2023-03-20	23:53:00	W	2	1
L01	2023-03-20	23:53:30	REM	2	1
L01	2023-03-20	23:54:00	REM	2	1
L01	2023-03-20	23:54:30	REM	2	1
L01	2023-03-20	23:55:00	REM	2	1
L01	2023-03-20	23:55:30	REM	2	1
L01	2023-03-20	23:56:00	REM	2	1
L01	2023-03-20	23:56:30	REM	2	1
L01	2023-03-20	23:57:00	REM	2	1
L01	2023-03-20	23:57:30	REM	2	1
L01	2023-03-20	23:58:00	REM	2	1
L01	2023-03-20	23:58:30	REM	2	1
L01	2023-03-20	23:59:00	REM	2	1
L01	2023-03-20	23:59:30	REM	2	1
L01	2023-03-21	1900-01-01	REM	2	1
L01	2023-03-21	1900-01-01 00:00:30	REM	2	1
L01	2023-03-21	1900-01-01 00:01:00	REM	2	1
L01	2023-03-21	1900-01-01 00:01:30	REM	2	1
L01	2023-03-21	1900-01-01 00:02:00	REM	2	1
L01	2023-03-21	1900-01-01 00:02:30	REM	2	1
L01	2023-03-21	1900-01-01 00:03:00	REM	2	1
L01	2023-03-21	1900-01-01 00:03:30	REM	2	1
L01	2023-03-21	1900-01-01 00:04:00	REM	2	1
L01	2023-03-21	1900-01-01 00:04:30	W	2	1
L01	2023-03-21	1900-01-01 00:05:00	W	2	1
L01	2023-03-21	1900-01-01 00:05:30	W	2	1
L01	2023-03-21	1900-01-01 00:06:00	Dr	2	1
L01	2023-03-21	1900-01-01 00:06:30	Dr	2	1
L01	2023-03-21	1900-01-01 00:07:00	NR	2	1
L01	2023-03-21	1900-01-01 00:07:30	NR	2	1
L01	2023-03-21	1900-01-01 00:08:00	NR	2	1
L01	2023-03-21	1900-01-01 00:08:30	NR	2	1
L01	2023-03-21	1900-01-01 00:09:00	NR	2	1
L01	2023-03-21	1900-01-01 00:09:30	NR	2	1
L01	2023-03-21	1900-01-01 00:10:00	NR	2	1
L01	2023-03-21	1900-01-01 00:10:30	NR	2	1
L01	2023-03-21	1900-01-01 00:11:00	NR	2	1
L01	2023-03-21	1900-01-01 00:11:30	NR	2	1
L01	2023-03-21	1900-01-01 00:12:00	NR	2	1
L01	2023-03-21	1900-01-01 00:12:30	NR	2	1
L01	2023-03-21	1900-01-01 00:13:00	NR	2	1
L01	2023-03-21	1900-01-01 00:13:30	REM	2	1
L01	2023-03-21	1900-01-01 00:14:00	REM	2	1
L01	2023-03-21	1900-01-01 00:14:30	REM	2	1
L01	2023-03-21	1900-01-01 00:15:00	W	2	1
L01	2023-03-21	1900-01-01 00:15:30	W	2	1
L01	2023-03-21	1900-01-01 00:16:00	NR	2	1
L01	2023-03-21	1900-01-01 00:16:30	NR	2	1
L01	2023-03-21	1900-01-01 00:17:00	NR	2	1
L01	2023-03-21	1900-01-01 00:17:30	NR	2	1
L01	2023-03-21	1900-01-01 00:18:00	NR	2	1
L01	2023-03-21	1900-01-01 00:18:30	NR	2	1
L01	2023-03-21	1900-01-01 00:19:00	NR	2	1
L01	2023-03-21	1900-01-01 00:19:30	NR	2	1
L01	2023-03-21	1900-01-01 00:20:00	Dr	2	1
L01	2023-03-21	1900-01-01 00:20:30	Dr	2	1
L01	2023-03-21	1900-01-01 00:21:00	Dr	2	1
L01	2023-03-21	1900-01-01 00:21:30	Dr	2	1
L01	2023-03-21	1900-01-01 00:22:00	Dr	2	1
L01	2023-03-21	1900-01-01 00:22:30	Dr	2	1
L01	2023-03-21	1900-01-01 00:23:00	Dr	2	1
L01	2023-03-21	1900-01-01 00:23:30	Dr	2	1
L01	2023-03-21	1900-01-01 00:24:00	Dr	2	1
L01	2023-03-21	1900-01-01 00:24:30	Dr	2	1
L01	2023-03-21	1900-01-01 00:25:00	Dr	2	1
L01	2023-03-21	1900-01-01 00:25:30	Dr	2	1
L01	2023-03-21	1900-01-01 00:26:00	Dr	2	1
L01	2023-03-21	1900-01-01 00:26:30	REM	2	1
L01	2023-03-21	1900-01-01 00:27:00	REM	2	1
L01	2023-03-21	1900-01-01 00:27:30	REM	2	1
L01	2023-03-21	1900-01-01 00:28:00	REM	2	1
L01	2023-03-21	1900-01-01 00:28:30	Dr	2	1
L01	2023-03-21	1900-01-01 00:29:00	W	2	1
L01	2023-03-21	1900-01-01 00:29:30	W	2	1
L01	2023-03-21	1900-01-01 00:30:00	W	2	1
L01	2023-03-21	1900-01-01 00:30:30	W	4	1
L01	2023-03-21	1900-01-01 00:31:00	W	4	1
L01	2023-03-21	1900-01-01 00:31:30	W	3	1
L01	2023-03-21	1900-01-01 00:32:00	W	4	1
L01	2023-03-21	1900-01-01 00:32:30	W	4	1
L01	2023-03-21	1900-01-01 00:33:00	W	4	1
L01	2023-03-21	1900-01-01 00:33:30	W	4	1
L01	2023-03-21	1900-01-01 00:34:00	W	4	1
L01	2023-03-21	1900-01-01 00:34:30	W	4	1
L01	2023-03-21	1900-01-01 00:35:00	W	1	1
L01	2023-03-21	1900-01-01 00:35:30	Dr	1	1
L01	2023-03-21	1900-01-01 00:36:00	NR	1	1
L01	2023-03-21	1900-01-01 00:36:30	NR	1	1
L01	2023-03-21	1900-01-01 00:37:00	NR	1	1
L01	2023-03-21	1900-01-01 00:37:30	NR	1	1
L01	2023-03-21	1900-01-01 00:38:00	NR	1	1
L01	2023-03-21	1900-01-01 00:38:30	NR	1	1
L01	2023-03-21	1900-01-01 00:39:00	W	1	1
L01	2023-03-21	1900-01-01 00:39:30	W	1	1
L01	2023-03-21	1900-01-01 00:40:00	W	1	1
L01	2023-03-21	1900-01-01 00:40:30	W	1	1
L01	2023-03-21	1900-01-01 00:41:00	W	1	1
L01	2023-03-21	1900-01-01 00:41:30	Dr	1	1
L01	2023-03-21	1900-01-01 00:42:00	Dr	1	1
L01	2023-03-21	1900-01-01 00:42:30	Dr	1	1
L01	2023-03-21	1900-01-01 00:43:00	Dr	1	1
L01	2023-03-21	1900-01-01 00:43:30	Dr	1	1
L01	2023-03-21	1900-01-01 00:44:00	Dr	1	1
L01	2023-03-21	1900-01-01 00:44:30	Dr	1	1
L01	2023-03-21	1900-01-01 00:45:00	Dr	1	1
L01	2023-03-21	1900-01-01 00:45:30	Dr	1	1
L01	2023-03-21	1900-01-01 00:46:00	Dr	1	1
L01	2023-03-21	1900-01-01 00:46:30	NR	1	1
L01	2023-03-21	1900-01-01 00:47:00	NR	1	1
L01	2023-03-21	1900-01-01 00:47:30	NR	1	1
L01	2023-03-21	1900-01-01 00:48:00	NR	1	1
L01	2023-03-21	1900-01-01 00:48:30	W	3	1
L01	2023-03-21	1900-01-01 00:49:00	W	3	1
L01	2023-03-21	1900-01-01 00:49:30	W	2	1
L01	2023-03-21	1900-01-01 00:50:00	NR	2	1
L01	2023-03-21	1900-01-01 00:50:30	NR	2	1
L01	2023-03-21	1900-01-01 00:51:00	NR	2	1
L01	2023-03-21	1900-01-01 00:51:30	NR	2	1
L01	2023-03-21	1900-01-01 00:52:00	REM	2	1
L01	2023-03-21	1900-01-01 00:52:30	REM	1	1
L01	2023-03-21	1900-01-01 00:53:00	REM	1	1
L01	2023-03-21	1900-01-01 00:53:30	REM	1	1
L01	2023-03-21	1900-01-01 00:54:00	REM	1	1
L01	2023-03-21	1900-01-01 00:54:30	REM	1	1
L01	2023-03-21	1900-01-01 00:55:00	W	1	1
L01	2023-03-21	1900-01-01 00:55:30	W	1	1
L01	2023-03-21	1900-01-01 00:56:00	NR	1	1
L01	2023-03-21	1900-01-01 00:56:30	NR	1	1
L01	2023-03-21	1900-01-01 00:57:00	NR	1	1
L01	2023-03-21	1900-01-01 00:57:30	NR	1	1
L01	2023-03-21	1900-01-01 00:58:00	NR	1	1
L01	2023-03-21	1900-01-01 00:58:30	NR	1	1
L01	2023-03-21	1900-01-01 00:59:00	NR	1	1
L01	2023-03-21	1900-01-01 00:59:30	REM	1	1
L01	2023-03-21	1900-01-01 01:00:00	REM	1	1
L01	2023-03-21	1900-01-01 01:00:30	REM	1	1
L01	2023-03-21	1900-01-01 01:01:00	REM	1	1
L01	2023-03-21	1900-01-01 01:01:30	REM	1	1
L01	2023-03-21	1900-01-01 01:02:00	REM	1	1
L01	2023-03-21	1900-01-01 01:02:30	REM	1	1
L01	2023-03-21	1900-01-01 01:03:00	REM	1	1
L01	2023-03-21	1900-01-01 01:03:30	REM	1	1
L01	2023-03-21	1900-01-01 01:04:00	REM	1	1
L01	2023-03-21	1900-01-01 01:04:30	REM	1	1
L01	2023-03-21	1900-01-01 01:05:00	REM	1	1
L01	2023-03-21	1900-01-01 01:05:30	W	1	1
L01	2023-03-21	1900-01-01 01:06:00	W	1	1
L01	2023-03-21	1900-01-01 01:06:30	W	1	1
L01	2023-03-21	1900-01-01 01:07:00	W	4	1
L01	2023-03-21	1900-01-01 01:07:30	Dr	4	1
L01	2023-03-21	1900-01-01 01:08:00	Dr	4	1
L01	2023-03-21	1900-01-01 01:08:30	Dr	1	1
L01	2023-03-21	1900-01-01 01:09:00	Dr	1	1
L01	2023-03-21	1900-01-01 01:09:30	Dr	1	1
L01	2023-03-21	1900-01-01 01:10:00	Dr	1	1
L01	2023-03-21	1900-01-01 01:10:30	NR	1	1
L01	2023-03-21	1900-01-01 01:11:00	NR	1	1
L01	2023-03-21	1900-01-01 01:11:30	NR	1	1
L01	2023-03-21	1900-01-01 01:12:00	NR	1	1
L01	2023-03-21	1900-01-01 01:12:30	NR	1	1
L01	2023-03-21	1900-01-01 01:13:00	NR	1	1
L01	2023-03-21	1900-01-01 01:13:30	NR	1	1
L01	2023-03-21	1900-01-01 01:14:00	REM	1	1
L01	2023-03-21	1900-01-01 01:14:30	REM	1	1
L01	2023-03-21	1900-01-01 01:15:00	NR	1	1
L01	2023-03-21	1900-01-01 01:15:30	NR	1	1
L01	2023-03-21	1900-01-01 01:16:00	NR	1	1
L01	2023-03-21	1900-01-01 01:16:30	NR	1	1
L01	2023-03-21	1900-01-01 01:17:00	NR	1	1
L01	2023-03-21	1900-01-01 01:17:30	NR	1	1
L01	2023-03-21	1900-01-01 01:18:00	NR	1	1
L01	2023-03-21	1900-01-01 01:18:30	W	1	1
L01	2023-03-21	1900-01-01 01:19:00	W	1	1
L01	2023-03-21	1900-01-01 01:19:30	Dr	1	1
L01	2023-03-21	1900-01-01 01:20:00	Dr	1	1
L01	2023-03-21	1900-01-01 01:20:30	Dr	1	1
L01	2023-03-21	1900-01-01 01:21:00	REM	1	1
L01	2023-03-21	1900-01-01 01:21:30	REM	1	1
L01	2023-03-21	1900-01-01 01:22:00	REM	1	1
L01	2023-03-21	1900-01-01 01:22:30	REM	1	1
L01	2023-03-21	1900-01-01 01:23:00	REM	1	1
L01	2023-03-21	1900-01-01 01:23:30	REM	1	1
L01	2023-03-21	1900-01-01 01:24:00	REM	1	1
L01	2023-03-21	1900-01-01 01:24:30	W	1	1
L01	2023-03-21	1900-01-01 01:25:00	Dr	1	1
L01	2023-03-21	1900-01-01 01:25:30	Dr	1	1
L01	2023-03-21	1900-01-01 01:26:00	Dr	1	1
L01	2023-03-21	1900-01-01 01:26:30	Dr	1	1
L01	2023-03-21	1900-01-01 01:27:00	W	1	1
L01	2023-03-21	1900-01-01 01:27:30	NR	1	1
L01	2023-03-21	1900-01-01 01:28:00	NR	1	1
L01	2023-03-21	1900-01-01 01:28:30	NR	1	1
L01	2023-03-21	1900-01-01 01:29:00	NR	1	1
L01	2023-03-21	1900-01-01 01:29:30	REM	1	1
L01	2023-03-21	1900-01-01 01:30:00	REM	1	1
L01	2023-03-21	1900-01-01 01:30:30	REM	1	1
L01	2023-03-21	1900-01-01 01:31:00	REM	1	1
L01	2023-03-21	1900-01-01 01:31:30	W	1	1
L01	2023-03-21	1900-01-01 01:32:00	Dr	1	1
L01	2023-03-21	1900-01-01 01:32:30	Dr	1	1
L01	2023-03-21	1900-01-01 01:33:00	REM	1	1
L01	2023-03-21	1900-01-01 01:33:30	REM	1	1
L01	2023-03-21	1900-01-01 01:34:00	REM	1	1
L01	2023-03-21	1900-01-01 01:34:30	REM	1	1
L01	2023-03-21	1900-01-01 01:35:00	REM	1	1
L01	2023-03-21	1900-01-01 01:35:30	REM	1	1
L01	2023-03-21	1900-01-01 01:36:00	REM	1	1
L01	2023-03-21	1900-01-01 01:36:30	REM	1	1
L01	2023-03-21	1900-01-01 01:37:00	REM	1	1
L01	2023-03-21	1900-01-01 01:37:30	W	1	1
L01	2023-03-21	1900-01-01 01:38:00	W	1	1
L01	2023-03-21	1900-01-01 01:38:30	W	1	1
L01	2023-03-21	1900-01-01 01:39:00	Dr	1	1
L01	2023-03-21	1900-01-01 01:39:30	Dr	1	1
L01	2023-03-21	1900-01-01 01:40:00	Dr	1	1
L01	2023-03-21	1900-01-01 01:40:30	Dr	1	1
L01	2023-03-21	1900-01-01 01:41:00	NR	1	1
L01	2023-03-21	1900-01-01 01:41:30	NR	1	1
L01	2023-03-21	1900-01-01 01:42:00	NR	1	1
L01	2023-03-21	1900-01-01 01:42:30	NR	1	1
L01	2023-03-21	1900-01-01 01:43:00	NR	1	1
L01	2023-03-21	1900-01-01 01:43:30	NR	1	1
L01	2023-03-21	1900-01-01 01:44:00	NR	1	1
L01	2023-03-21	1900-01-01 01:44:30	NR	1	1
L01	2023-03-21	1900-01-01 01:45:00	NR	1	1
L01	2023-03-21	1900-01-01 01:45:30	NR	1	1
L01	2023-03-21	1900-01-01 01:46:00	NR	1	1
L01	2023-03-21	1900-01-01 01:46:30	NR	1	1
L01	2023-03-21	1900-01-01 01:47:00	W	1	1
L01	2023-03-21	1900-01-01 01:47:30	W	4	1
L01	2023-03-21	1900-01-01 01:48:00	W	4	1
L01	2023-03-21	1900-01-01 01:48:30	W	4	1
L01	2023-03-21	1900-01-01 01:49:00	W	4	1
L01	2023-03-21	1900-01-01 01:49:30	W	4	1
L01	2023-03-21	1900-01-01 01:50:00	W	4	1
L01	2023-03-21	1900-01-01 01:50:30	W	6	1
L01	2023-03-21	1900-01-01 01:51:00	W	6	1
L01	2023-03-21	1900-01-01 01:51:30	W	6	1
L01	2023-03-21	1900-01-01 01:52:00	W	6	1
L01	2023-03-21	1900-01-01 01:52:30	W	6	1
L01	2023-03-21	1900-01-01 01:53:00	W	6	1
L01	2023-03-21	1900-01-01 01:53:30	W	6	1
L01	2023-03-21	1900-01-01 01:54:00	W	6	1
L01	2023-03-21	1900-01-01 01:54:30	W	6	1
L01	2023-03-21	1900-01-01 01:55:00	W	6	1
L01	2023-03-21	1900-01-01 01:55:30	W	6	1
L01	2023-03-21	1900-01-01 01:56:00	W	6	1
L01	2023-03-21	1900-01-01 01:56:30	W	6	1
L01	2023-03-21	1900-01-01 01:57:00	W	6	1
L01	2023-03-21	1900-01-01 01:57:30	W	6	1
L01	2023-03-21	1900-01-01 01:58:00	W	6	1
L01	2023-03-21	1900-01-01 01:58:30	W	6	1
L01	2023-03-21	1900-01-01 01:59:00	W	6	1
L01	2023-03-21	1900-01-01 01:59:30	W	6	1
L01	2023-03-21	1900-01-01 02:00:00	W	6	1
L01	2023-03-21	1900-01-01 02:00:30	W	6	1
L01	2023-03-21	1900-01-01 02:01:00	W	6	1
L01	2023-03-21	1900-01-01 02:01:30	W	6	1
L01	2023-03-21	1900-01-01 02:02:00	W	6	1
L01	2023-03-21	1900-01-01 02:02:30	W	6	1
L01	2023-03-21	1900-01-01 02:03:00	W	6	1
L01	2023-03-21	1900-01-01 02:03:30	W	6	1
L01	2023-03-21	1900-01-01 02:04:00	W	4	1
L01	2023-03-21	1900-01-01 02:04:30	Dr	2	1
L01	2023-03-21	1900-01-01 02:05:00	Dr	2	1
L01	2023-03-21	1900-01-01 02:05:30	Dr	2	1
L01	2023-03-21	1900-01-01 02:06:00	Dr	2	1
L01	2023-03-21	1900-01-01 02:06:30	Dr	2	1
L01	2023-03-21	1900-01-01 02:07:00	Dr	2	1
L01	2023-03-21	1900-01-01 02:07:30	Dr	2	1
L01	2023-03-21	1900-01-01 02:08:00	Dr	2	1
L01	2023-03-21	1900-01-01 02:08:30	NR	2	1
L01	2023-03-21	1900-01-01 02:09:00	NR	2	1
L01	2023-03-21	1900-01-01 02:09:30	NR	2	1
L01	2023-03-21	1900-01-01 02:10:00	NR	2	1
L01	2023-03-21	1900-01-01 02:10:30	NR	2	1
L01	2023-03-21	1900-01-01 02:11:00	NR	2	1
L01	2023-03-21	1900-01-01 02:11:30	NR	2	1
L01	2023-03-21	1900-01-01 02:12:00	NR	2	1
L01	2023-03-21	1900-01-01 02:12:30	NR	2	1
L01	2023-03-21	1900-01-01 02:13:00	NR	2	1
L01	2023-03-21	1900-01-01 02:13:30	NR	2	1
L01	2023-03-21	1900-01-01 02:14:00	W	2	1
L01	2023-03-21	1900-01-01 02:14:30	Dr	2	1
L01	2023-03-21	1900-01-01 02:15:00	Dr	2	1
L01	2023-03-21	1900-01-01 02:15:30	Dr	2	1
L01	2023-03-21	1900-01-01 02:16:00	Dr	2	1
L01	2023-03-21	1900-01-01 02:16:30	NR	2	1
L01	2023-03-21	1900-01-01 02:17:00	NR	2	1
L01	2023-03-21	1900-01-01 02:17:30	NR	2	1
L01	2023-03-21	1900-01-01 02:18:00	NR	2	1
L01	2023-03-21	1900-01-01 02:18:30	NR	2	1
L01	2023-03-21	1900-01-01 02:19:00	NR	2	1
L01	2023-03-21	1900-01-01 02:19:30	NR	2	1
L01	2023-03-21	1900-01-01 02:20:00	NR	2	1
L01	2023-03-21	1900-01-01 02:20:30	NR	2	1
L01	2023-03-21	1900-01-01 02:21:00	NR	2	1
L01	2023-03-21	1900-01-01 02:21:30	NR	2	1
L01	2023-03-21	1900-01-01 02:22:00	NR	2	1
L01	2023-03-21	1900-01-01 02:22:30	NR	2	1
L01	2023-03-21	1900-01-01 02:23:00	NR	2	1
L01	2023-03-21	1900-01-01 02:23:30	NR	2	1
L01	2023-03-21	1900-01-01 02:24:00	NR	2	1
L01	2023-03-21	1900-01-01 02:24:30	NR	2	1
L01	2023-03-21	1900-01-01 02:25:00	W	4	1
L01	2023-03-21	1900-01-01 02:25:30	W	4	1
L01	2023-03-21	1900-01-01 02:26:00	W	3	1
L01	2023-03-21	1900-01-01 02:26:30	W	3	1
L01	2023-03-21	1900-01-01 02:27:00	W	3	1
L01	2023-03-21	1900-01-01 02:27:30	W	2	1
L01	2023-03-21	1900-01-01 02:28:00	W	2	1
L01	2023-03-21	1900-01-01 02:28:30	W	2	1
L01	2023-03-21	1900-01-01 02:29:00	W	2	1
L01	2023-03-21	1900-01-01 02:29:30	W	2	1
L01	2023-03-21	1900-01-01 02:30:00	Dr	2	1
L01	2023-03-21	1900-01-01 02:30:30	Dr	2	1
L01	2023-03-21	1900-01-01 02:31:00	Dr	2	1
L01	2023-03-21	1900-01-01 02:31:30	Dr	2	1
L01	2023-03-21	1900-01-01 02:32:00	Dr	2	1
L01	2023-03-21	1900-01-01 02:32:30	Dr	2	1
L01	2023-03-21	1900-01-01 02:33:00	Dr	2	1
L01	2023-03-21	1900-01-01 02:33:30	NR	2	1
L01	2023-03-21	1900-01-01 02:34:00	NR	2	1
L01	2023-03-21	1900-01-01 02:34:30	NR	2	1
L01	2023-03-21	1900-01-01 02:35:00	NR	2	1
L01	2023-03-21	1900-01-01 02:35:30	NR	2	1
L01	2023-03-21	1900-01-01 02:36:00	NR	2	1
L01	2023-03-21	1900-01-01 02:36:30	NR	2	1
L01	2023-03-21	1900-01-01 02:37:00	NR	2	1
L01	2023-03-21	1900-01-01 02:37:30	W	2	1
L01	2023-03-21	1900-01-01 02:38:00	W	2	1
L01	2023-03-21	1900-01-01 02:38:30	NR	2	1
L01	2023-03-21	1900-01-01 02:39:00	NR	2	1
L01	2023-03-21	1900-01-01 02:39:30	NR	2	1
L01	2023-03-21	1900-01-01 02:40:00	NR	2	1
L01	2023-03-21	1900-01-01 02:40:30	NR	2	1
L01	2023-03-21	1900-01-01 02:41:00	NR	2	1
L01	2023-03-21	1900-01-01 02:41:30	NR	2	1
L01	2023-03-21	1900-01-01 02:42:00	NR	2	1
L01	2023-03-21	1900-01-01 02:42:30	W	3	1
L01	2023-03-21	1900-01-01 02:43:00	W	3	1
L01	2023-03-21	1900-01-01 02:43:30	W	3	1
L01	2023-03-21	1900-01-01 02:44:00	W	2	1
L01	2023-03-21	1900-01-01 02:44:30	W	2	1
L01	2023-03-21	1900-01-01 02:45:00	W	2	1
L01	2023-03-21	1900-01-01 02:45:30	Dr	2	1
L01	2023-03-21	1900-01-01 02:46:00	Dr	2	1
L01	2023-03-21	1900-01-01 02:46:30	Dr	2	1
L01	2023-03-21	1900-01-01 02:47:00	Dr	2	1
L01	2023-03-21	1900-01-01 02:47:30	Dr	2	1
L01	2023-03-21	1900-01-01 02:48:00	Dr	2	1
L01	2023-03-21	1900-01-01 02:48:30	Dr	2	1
L01	2023-03-21	1900-01-01 02:49:00	Dr	2	1
L01	2023-03-21	1900-01-01 02:49:30	NR	2	1
L01	2023-03-21	1900-01-01 02:50:00	NR	2	1
L01	2023-03-21	1900-01-01 02:50:30	NR	2	1
L01	2023-03-21	1900-01-01 02:51:00	NR	2	1
L01	2023-03-21	1900-01-01 02:51:30	NR	2	1
L01	2023-03-21	1900-01-01 02:52:00	NR	2	1
L01	2023-03-21	1900-01-01 02:52:30	NR	2	1
L01	2023-03-21	1900-01-01 02:53:00	NR	2	1
L01	2023-03-21	1900-01-01 02:53:30	NR	2	1
L01	2023-03-21	1900-01-01 02:54:00	NR	2	1
L01	2023-03-21	1900-01-01 02:54:30	NR	2	1
L01	2023-03-21	1900-01-01 02:55:00	NR	2	1
L01	2023-03-21	1900-01-01 02:55:30	W	2	1
L01	2023-03-21	1900-01-01 02:56:00	W	2	1
L01	2023-03-21	1900-01-01 02:56:30	W	2	1
L01	2023-03-21	1900-01-01 02:57:00	W	2	1
L01	2023-03-21	1900-01-01 02:57:30	W	2	1
L01	2023-03-21	1900-01-01 02:58:00	W	3	1
L01	2023-03-21	1900-01-01 02:58:30	W	3	1
L01	2023-03-21	1900-01-01 02:59:00	W	3	1
L01	2023-03-21	1900-01-01 02:59:30	W	3	1
L01	2023-03-21	1900-01-01 03:00:00	Dr	2	1
L01	2023-03-21	1900-01-01 03:00:30	Dr	1	1
L01	2023-03-21	1900-01-01 03:01:00	NR	1	1
L01	2023-03-21	1900-01-01 03:01:30	NR	1	1
L01	2023-03-21	1900-01-01 03:02:00	NR	1	1
L01	2023-03-21	1900-01-01 03:02:30	NR	1	1
L01	2023-03-21	1900-01-01 03:03:00	NR	1	1
L01	2023-03-21	1900-01-01 03:03:30	NR	1	1
L01	2023-03-21	1900-01-01 03:04:00	NR	1	1
L01	2023-03-21	1900-01-01 03:04:30	NR	1	1
L01	2023-03-21	1900-01-01 03:05:00	NR	1	1
L01	2023-03-21	1900-01-01 03:05:30	NR	1	1
L01	2023-03-21	1900-01-01 03:06:00	NR	1	1
L01	2023-03-21	1900-01-01 03:06:30	NR	1	1
L01	2023-03-21	1900-01-01 03:07:00	NR	1	1
L01	2023-03-21	1900-01-01 03:07:30	NR	1	1
L01	2023-03-21	1900-01-01 03:08:00	NR	1	1
L01	2023-03-21	1900-01-01 03:08:30	NR	1	1
L01	2023-03-21	1900-01-01 03:09:00	NR	1	1
L01	2023-03-21	1900-01-01 03:09:30	REM	1	1
L01	2023-03-21	1900-01-01 03:10:00	REM	1	1
L01	2023-03-21	1900-01-01 03:10:30	REM	1	1
L01	2023-03-21	1900-01-01 03:11:00	REM	1	1
L01	2023-03-21	1900-01-01 03:11:30	REM	1	1
L01	2023-03-21	1900-01-01 03:12:00	W	1	1
L01	2023-03-21	1900-01-01 03:12:30	W	1	1
L01	2023-03-21	1900-01-01 03:13:00	W	1	1
L01	2023-03-21	1900-01-01 03:13:30	Dr	1	1
L01	2023-03-21	1900-01-01 03:14:00	Dr	1	1
L01	2023-03-21	1900-01-01 03:14:30	NR	1	1
L01	2023-03-21	1900-01-01 03:15:00	NR	1	1
L01	2023-03-21	1900-01-01 03:15:30	NR	1	1
L01	2023-03-21	1900-01-01 03:16:00	REM	1	1
L01	2023-03-21	1900-01-01 03:16:30	REM	1	1
L01	2023-03-21	1900-01-01 03:17:00	REM	1	1
L01	2023-03-21	1900-01-01 03:17:30	REM	1	1
L01	2023-03-21	1900-01-01 03:18:00	REM	1	1
L01	2023-03-21	1900-01-01 03:18:30	REM	1	1
L01	2023-03-21	1900-01-01 03:19:00	W	3	1
L01	2023-03-21	1900-01-01 03:19:30	W	5	1
L01	2023-03-21	1900-01-01 03:20:00	W	5	1
L01	2023-03-21	1900-01-01 03:20:30	W	6	1
L01	2023-03-21	1900-01-01 03:21:00	W	6	1
L01	2023-03-21	1900-01-01 03:21:30	W	3	1
L01	2023-03-21	1900-01-01 03:22:00	W	3	1
L01	2023-03-21	1900-01-01 03:22:30	W	3	1
L01	2023-03-21	1900-01-01 03:23:00	W	3	1
L01	2023-03-21	1900-01-01 03:23:30	W	3	1
L01	2023-03-21	1900-01-01 03:24:00	W	3	1
L01	2023-03-21	1900-01-01 03:24:30	W	3	1
L01	2023-03-21	1900-01-01 03:25:00	W	3	1
L01	2023-03-21	1900-01-01 03:25:30	W	3	1
L01	2023-03-21	1900-01-01 03:26:00	W	3	1
L01	2023-03-21	1900-01-01 03:26:30	W	3	1
L01	2023-03-21	1900-01-01 03:27:00	W	3	1
L01	2023-03-21	1900-01-01 03:27:30	W	3	1
L01	2023-03-21	1900-01-01 03:28:00	W	3	1
L01	2023-03-21	1900-01-01 03:28:30	W	3	1
L01	2023-03-21	1900-01-01 03:29:00	W	3	1
L01	2023-03-21	1900-01-01 03:29:30	W	3	1
L01	2023-03-21	1900-01-01 03:30:00	W	3	1
L01	2023-03-21	1900-01-01 03:30:30	W	3	1
L01	2023-03-21	1900-01-01 03:31:00	W	3	1
L01	2023-03-21	1900-01-01 03:31:30	W	3	1
L01	2023-03-21	1900-01-01 03:32:00	W	3	1
L01	2023-03-21	1900-01-01 03:32:30	W	3	1
L01	2023-03-21	1900-01-01 03:33:00	W	3	1
L01	2023-03-21	1900-01-01 03:33:30	W	3	1
L01	2023-03-21	1900-01-01 03:34:00	W	3	1
L01	2023-03-21	1900-01-01 03:34:30	W	3	1
L01	2023-03-21	1900-01-01 03:35:00	W	3	1
L01	2023-03-21	1900-01-01 03:35:30	W	3	1
L01	2023-03-21	1900-01-01 03:36:00	W	3	1
L01	2023-03-21	1900-01-01 03:36:30	W	3	1
L01	2023-03-21	1900-01-01 03:37:00	W	3	1
L01	2023-03-21	1900-01-01 03:37:30	W	3	1
L01	2023-03-21	1900-01-01 03:38:00	W	3	1
L01	2023-03-21	1900-01-01 03:38:30	W	3	1
L01	2023-03-21	1900-01-01 03:39:00	W	3	1
L01	2023-03-21	1900-01-01 03:39:30	W	3	1
L01	2023-03-21	1900-01-01 03:40:00	W	3	1
L01	2023-03-21	1900-01-01 03:40:30	W	3	1
L01	2023-03-21	1900-01-01 03:41:00	W	3	1
L01	2023-03-21	1900-01-01 03:41:30	W	3	1
L01	2023-03-21	1900-01-01 03:42:00	W	3	1
L01	2023-03-21	1900-01-01 03:42:30	W	6	1
L01	2023-03-21	1900-01-01 03:43:00	W	6	1
L01	2023-03-21	1900-01-01 03:43:30	W	6	1
L01	2023-03-21	1900-01-01 03:44:00	W	6	1
L01	2023-03-21	1900-01-01 03:44:30	W	6	1
L01	2023-03-21	1900-01-01 03:45:00	W	6	1
L01	2023-03-21	1900-01-01 03:45:30	W	6	1
L01	2023-03-21	1900-01-01 03:46:00	W	6	1
L01	2023-03-21	1900-01-01 03:46:30	W	6	1
L01	2023-03-21	1900-01-01 03:47:00	W	6	1
L01	2023-03-21	1900-01-01 03:47:30	W	6	1
L01	2023-03-21	1900-01-01 03:48:00	W	6	1
L01	2023-03-21	1900-01-01 03:48:30	W	6	1
L01	2023-03-21	1900-01-01 03:49:00	W	6	1
L01	2023-03-21	1900-01-01 03:49:30	W	6	1
L01	2023-03-21	1900-01-01 03:50:00	W	6	1
L01	2023-03-21	1900-01-01 03:50:30	W	6	1
L01	2023-03-21	1900-01-01 03:51:00	W	6	1
L01	2023-03-21	1900-01-01 03:51:30	W	6	1
L01	2023-03-21	1900-01-01 03:52:00	W	6	1
L01	2023-03-21	1900-01-01 03:52:30	W	6	1
L01	2023-03-21	1900-01-01 03:53:00	W	6	1
L01	2023-03-21	1900-01-01 03:53:30	W	6	1
L01	2023-03-21	1900-01-01 03:54:00	W	4	1
L01	2023-03-21	1900-01-01 03:54:30	W	4	1
L01	2023-03-21	1900-01-01 03:55:00	W	4	1
L01	2023-03-21	1900-01-01 03:55:30	W	3	1
L01	2023-03-21	1900-01-01 03:56:00	W	3	1
L01	2023-03-21	1900-01-01 03:56:30	W	3	1
L01	2023-03-21	1900-01-01 03:57:00	W	3	1
L01	2023-03-21	1900-01-01 03:57:30	W	3	1
L01	2023-03-21	1900-01-01 03:58:00	W	3	1
L01	2023-03-21	1900-01-01 03:58:30	W	3	1
L01	2023-03-21	1900-01-01 03:59:00	W	3	1
L01	2023-03-21	1900-01-01 03:59:30	W	3	1
L01	2023-03-21	1900-01-01 04:00:00	W	2	1
L01	2023-03-21	1900-01-01 04:00:30	W	2	1
L01	2023-03-21	1900-01-01 04:01:00	Dr	2	1
L01	2023-03-21	1900-01-01 04:01:30	Dr	2	1
L01	2023-03-21	1900-01-01 04:02:00	Dr	2	1
L01	2023-03-21	1900-01-01 04:02:30	Dr	2	1
L01	2023-03-21	1900-01-01 04:03:00	Dr	2	1
L01	2023-03-21	1900-01-01 04:03:30	Dr	2	1
L01	2023-03-21	1900-01-01 04:04:00	Dr	2	1
L01	2023-03-21	1900-01-01 04:04:30	Dr	2	1
L01	2023-03-21	1900-01-01 04:05:00	Dr	2	1
L01	2023-03-21	1900-01-01 04:05:30	NR	2	1
L01	2023-03-21	1900-01-01 04:06:00	NR	1	1
L01	2023-03-21	1900-01-01 04:06:30	NR	1	1
L01	2023-03-21	1900-01-01 04:07:00	NR	1	1
L01	2023-03-21	1900-01-01 04:07:30	NR	1	1
L01	2023-03-21	1900-01-01 04:08:00	NR	1	1
L01	2023-03-21	1900-01-01 04:08:30	NR	1	1
L01	2023-03-21	1900-01-01 04:09:00	NR	1	1
L01	2023-03-21	1900-01-01 04:09:30	W	4	1
L01	2023-03-21	1900-01-01 04:10:00	NR	1	1
L01	2023-03-21	1900-01-01 04:10:30	NR	1	1
L01	2023-03-21	1900-01-01 04:11:00	REM	1	1
L01	2023-03-21	1900-01-01 04:11:30	REM	1	1
L01	2023-03-21	1900-01-01 04:12:00	REM	1	1
L01	2023-03-21	1900-01-01 04:12:30	REM	1	1
L01	2023-03-21	1900-01-01 04:13:00	REM	1	1
L01	2023-03-21	1900-01-01 04:13:30	REM	1	1
L01	2023-03-21	1900-01-01 04:14:00	REM	1	1
L01	2023-03-21	1900-01-01 04:14:30	REM	1	1
L01	2023-03-21	1900-01-01 04:15:00	REM	1	1
L01	2023-03-21	1900-01-01 04:15:30	REM	1	1
L01	2023-03-21	1900-01-01 04:16:00	REM	1	1
L01	2023-03-21	1900-01-01 04:16:30	REM	1	1
L01	2023-03-21	1900-01-01 04:17:00	REM	1	1
L01	2023-03-21	1900-01-01 04:17:30	REM	1	1
L01	2023-03-21	1900-01-01 04:18:00	REM	1	1
L01	2023-03-21	1900-01-01 04:18:30	REM	1	1
L01	2023-03-21	1900-01-01 04:19:00	NR	1	1
L01	2023-03-21	1900-01-01 04:19:30	REM	1	1
L01	2023-03-21	1900-01-01 04:20:00	REM	1	1
L01	2023-03-21	1900-01-01 04:20:30	REM	1	1
L01	2023-03-21	1900-01-01 04:21:00	REM	1	1
L01	2023-03-21	1900-01-01 04:21:30	W	1	1
L01	2023-03-21	1900-01-01 04:22:00	W	1	1
L01	2023-03-21	1900-01-01 04:22:30	W	1	1
L01	2023-03-21	1900-01-01 04:23:00	W	1	1
L01	2023-03-21	1900-01-01 04:23:30	Dr	1	1
L01	2023-03-21	1900-01-01 04:24:00	Dr	1	1
L01	2023-03-21	1900-01-01 04:24:30	Dr	1	1
L01	2023-03-21	1900-01-01 04:25:00	NR	1	1
L01	2023-03-21	1900-01-01 04:25:30	NR	1	1
L01	2023-03-21	1900-01-01 04:26:00	NR	1	1
L01	2023-03-21	1900-01-01 04:26:30	NR	1	1
L01	2023-03-21	1900-01-01 04:27:00	NR	1	1
L01	2023-03-21	1900-01-01 04:27:30	NR	1	1
L01	2023-03-21	1900-01-01 04:28:00	NR	1	1
L01	2023-03-21	1900-01-01 04:28:30	NR	1	1
L01	2023-03-21	1900-01-01 04:29:00	REM	1	1
L01	2023-03-21	1900-01-01 04:29:30	REM	2	1
L01	2023-03-21	1900-01-01 04:30:00	REM	2	1
L01	2023-03-21	1900-01-01 04:30:30	W	2	1
L01	2023-03-21	1900-01-01 04:31:00	W	2	1
L01	2023-03-21	1900-01-01 04:31:30	REM	2	1
L01	2023-03-21	1900-01-01 04:32:00	REM	2	1
L01	2023-03-21	1900-01-01 04:32:30	REM	2	1
L01	2023-03-21	1900-01-01 04:33:00	REM	1	1
L01	2023-03-21	1900-01-01 04:33:30	REM	1	1
L01	2023-03-21	1900-01-01 04:34:00	REM	1	1
L01	2023-03-21	1900-01-01 04:34:30	REM	1	1
L01	2023-03-21	1900-01-01 04:35:00	REM	1	1
L01	2023-03-21	1900-01-01 04:35:30	W	1	1
L01	2023-03-21	1900-01-01 04:36:00	W	1	1
L01	2023-03-21	1900-01-01 04:36:30	Dr	1	1
L01	2023-03-21	1900-01-01 04:37:00	Dr	1	1
L01	2023-03-21	1900-01-01 04:37:30	NR	1	1
L01	2023-03-21	1900-01-01 04:38:00	NR	1	1
L01	2023-03-21	1900-01-01 04:38:30	REM	1	1
L01	2023-03-21	1900-01-01 04:39:00	REM	1	1
L01	2023-03-21	1900-01-01 04:39:30	REM	1	1
L01	2023-03-21	1900-01-01 04:40:00	REM	1	1
L01	2023-03-21	1900-01-01 04:40:30	REM	1	1
L01	2023-03-21	1900-01-01 04:41:00	REM	1	1
L01	2023-03-21	1900-01-01 04:41:30	REM	1	1
L01	2023-03-21	1900-01-01 04:42:00	REM	1	1
L01	2023-03-21	1900-01-01 04:42:30	REM	1	1
L01	2023-03-21	1900-01-01 04:43:00	W	1	1
L01	2023-03-21	1900-01-01 04:43:30	Dr	1	1
L01	2023-03-21	1900-01-01 04:44:00	Dr	1	1
L01	2023-03-21	1900-01-01 04:44:30	NR	1	1
L01	2023-03-21	1900-01-01 04:45:00	NR	1	1
L01	2023-03-21	1900-01-01 04:45:30	NR	1	1
L01	2023-03-21	1900-01-01 04:46:00	REM	1	1
L01	2023-03-21	1900-01-01 04:46:30	REM	1	1
L01	2023-03-21	1900-01-01 04:47:00	REM	1	1
L01	2023-03-21	1900-01-01 04:47:30	REM	1	1
L01	2023-03-21	1900-01-01 04:48:00	W	1	1
L01	2023-03-21	1900-01-01 04:48:30	Dr	1	1
L01	2023-03-21	1900-01-01 04:49:00	Dr	1	1
L01	2023-03-21	1900-01-01 04:49:30	NR	1	1
L01	2023-03-21	1900-01-01 04:50:00	NR	1	1
L01	2023-03-21	1900-01-01 04:50:30	W	4	1
L01	2023-03-21	1900-01-01 04:51:00	W	4	1
L01	2023-03-21	1900-01-01 04:51:30	NR	1	1
L01	2023-03-21	1900-01-01 04:52:00	NR	1	1
L01	2023-03-21	1900-01-01 04:52:30	NR	1	1
L01	2023-03-21	1900-01-01 04:53:00	NR	1	1
L01	2023-03-21	1900-01-01 04:53:30	NR	1	1
L01	2023-03-21	1900-01-01 04:54:00	NR	1	1
L01	2023-03-21	1900-01-01 04:54:30	NR	1	1
L01	2023-03-21	1900-01-01 04:55:00	NR	1	1
L01	2023-03-21	1900-01-01 04:55:30	NR	1	1
L01	2023-03-21	1900-01-01 04:56:00	NR	1	1
L01	2023-03-21	1900-01-01 04:56:30	NR	1	1
L01	2023-03-21	1900-01-01 04:57:00	NR	1	1
L01	2023-03-21	1900-01-01 04:57:30	NR	1	1
L01	2023-03-21	1900-01-01 04:58:00	NR	1	1
L01	2023-03-21	1900-01-01 04:58:30	NR	1	1
L01	2023-03-21	1900-01-01 04:59:00	NR	1	1
L01	2023-03-21	1900-01-01 04:59:30	NR	1	1
L01	2023-03-21	1900-01-01 05:00:00	NR	1	1
L01	2023-03-21	1900-01-01 05:00:30	NR	1	1
L01	2023-03-21	1900-01-01 05:01:00	NR	1	1
L01	2023-03-21	1900-01-01 05:01:30	W	1	1
L01	2023-03-21	1900-01-01 05:02:00	W	1	1
L01	2023-03-21	1900-01-01 05:02:30	W	1	1
L01	2023-03-21	1900-01-01 05:03:00	W	1	1
L01	2023-03-21	1900-01-01 05:03:30	W	1	1
L01	2023-03-21	1900-01-01 05:04:00	Dr	1	1
L01	2023-03-21	1900-01-01 05:04:30	Dr	1	1
L01	2023-03-21	1900-01-01 05:05:00	Dr	1	1
L01	2023-03-21	1900-01-01 05:05:30	Dr	1	1
L01	2023-03-21	1900-01-01 05:06:00	REM	1	1
L01	2023-03-21	1900-01-01 05:06:30	REM	1	1
L01	2023-03-21	1900-01-01 05:07:00	REM	1	1
L01	2023-03-21	1900-01-01 05:07:30	REM	1	1
L01	2023-03-21	1900-01-01 05:08:00	REM	1	1
L01	2023-03-21	1900-01-01 05:08:30	REM	1	1
L01	2023-03-21	1900-01-01 05:09:00	W	1	1
L01	2023-03-21	1900-01-01 05:09:30	W	1	1
L01	2023-03-21	1900-01-01 05:10:00	W	1	1
L01	2023-03-21	1900-01-01 05:10:30	W	1	1
L01	2023-03-21	1900-01-01 05:11:00	W	1	1
L01	2023-03-21	1900-01-01 05:11:30	NR	1	1
L01	2023-03-21	1900-01-01 05:12:00	NR	1	1
L01	2023-03-21	1900-01-01 05:12:30	NR	1	1
L01	2023-03-21	1900-01-01 05:13:00	NR	1	1
L01	2023-03-21	1900-01-01 05:13:30	NR	1	1
L01	2023-03-21	1900-01-01 05:14:00	NR	1	1
L01	2023-03-21	1900-01-01 05:14:30	NR	1	1
L01	2023-03-21	1900-01-01 05:15:00	NR	1	1
L01	2023-03-21	1900-01-01 05:15:30	NR	1	1
L01	2023-03-21	1900-01-01 05:16:00	W	1	1
L01	2023-03-21	1900-01-01 05:16:30	W	1	1
L01	2023-03-21	1900-01-01 05:17:00	Dr	1	1
L01	2023-03-21	1900-01-01 05:17:30	W	3	1
L01	2023-03-21	1900-01-01 05:18:00	NR	1	1
L01	2023-03-21	1900-01-01 05:18:30	NR	1	1
L01	2023-03-21	1900-01-01 05:19:00	NR	1	1
L01	2023-03-21	1900-01-01 05:19:30	NR	1	1
L01	2023-03-21	1900-01-01 05:20:00	NR	1	1
L01	2023-03-21	1900-01-01 05:20:30	NR	1	1
L01	2023-03-21	1900-01-01 05:21:00	NR	1	1
L01	2023-03-21	1900-01-01 05:21:30	NR	1	1
L01	2023-03-21	1900-01-01 05:22:00	REM	1	1
L01	2023-03-21	1900-01-01 05:22:30	REM	1	1
L01	2023-03-21	1900-01-01 05:23:00	REM	1	1
L01	2023-03-21	1900-01-01 05:23:30	REM	1	1
L01	2023-03-21	1900-01-01 05:24:00	REM	1	1
L01	2023-03-21	1900-01-01 05:24:30	W	1	1
L01	2023-03-21	1900-01-01 05:25:00	W	1	1
L01	2023-03-21	1900-01-01 05:25:30	W	1	1
L01	2023-03-21	1900-01-01 05:26:00	W	1	1
L01	2023-03-21	1900-01-01 05:26:30	W	1	1
L01	2023-03-21	1900-01-01 05:27:00	W	1	1
L01	2023-03-21	1900-01-01 05:27:30	W	1	1
L01	2023-03-21	1900-01-01 05:28:00	NR	1	1
L01	2023-03-21	1900-01-01 05:28:30	NR	1	1
L01	2023-03-21	1900-01-01 05:29:00	NR	1	1
L01	2023-03-21	1900-01-01 05:29:30	NR	1	1
L01	2023-03-21	1900-01-01 05:30:00	NR	1	1
L01	2023-03-21	1900-01-01 05:30:30	NR	1	1
L01	2023-03-21	1900-01-01 05:31:00	NR	1	1
L01	2023-03-21	1900-01-01 05:31:30	NR	1	1
L01	2023-03-21	1900-01-01 05:32:00	NR	1	1
L01	2023-03-21	1900-01-01 05:32:30	NR	1	1
L01	2023-03-21	1900-01-01 05:33:00	NR	1	1
L01	2023-03-21	1900-01-01 05:33:30	NR	1	1
L01	2023-03-21	1900-01-01 05:34:00	NR	1	1
L01	2023-03-21	1900-01-01 05:34:30	NR	1	1
L01	2023-03-21	1900-01-01 05:35:00	NR	1	1
L01	2023-03-21	1900-01-01 05:35:30	NR	1	1
L01	2023-03-21	1900-01-01 05:36:00	W	1	1
L01	2023-03-21	1900-01-01 05:36:30	W	1	1
L01	2023-03-21	1900-01-01 05:37:00	W	1	1
L01	2023-03-21	1900-01-01 05:37:30	W	1	1
L01	2023-03-21	1900-01-01 05:38:00	Dr	1	1
L01	2023-03-21	1900-01-01 05:38:30	Dr	1	1
L01	2023-03-21	1900-01-01 05:39:00	Dr	1	1
L01	2023-03-21	1900-01-01 05:39:30	W	3	1
L01	2023-03-21	1900-01-01 05:40:00	W	3	1
L01	2023-03-21	1900-01-01 05:40:30	W	4	1
L01	2023-03-21	1900-01-01 05:41:00	W	1	1
L01	2023-03-21	1900-01-01 05:41:30	NR	1	1
L01	2023-03-21	1900-01-01 05:42:00	NR	1	1
L01	2023-03-21	1900-01-01 05:42:30	NR	1	1
L01	2023-03-21	1900-01-01 05:43:00	W	3	1
L01	2023-03-21	1900-01-01 05:43:30	W	3	1
L01	2023-03-21	1900-01-01 05:44:00	W	2	1
L01	2023-03-21	1900-01-01 05:44:30	W	1	1
L01	2023-03-21	1900-01-01 05:45:00	W	1	1
L01	2023-03-21	1900-01-01 05:45:30	W	1	1
L01	2023-03-21	1900-01-01 05:46:00	W	1	1
L01	2023-03-21	1900-01-01 05:46:30	Dr	1	1
L01	2023-03-21	1900-01-01 05:47:00	NR	1	1
L01	2023-03-21	1900-01-01 05:47:30	NR	1	1
L01	2023-03-21	1900-01-01 05:48:00	NR	1	1
L01	2023-03-21	1900-01-01 05:48:30	REM	1	1
L01	2023-03-21	1900-01-01 05:49:00	REM	1	1
L01	2023-03-21	1900-01-01 05:49:30	REM	1	1
L01	2023-03-21	1900-01-01 05:50:00	REM	1	1
L01	2023-03-21	1900-01-01 05:50:30	REM	1	1
L01	2023-03-21	1900-01-01 05:51:00	REM	1	1
L01	2023-03-21	1900-01-01 05:51:30	REM	1	1
L01	2023-03-21	1900-01-01 05:52:00	REM	1	1
L01	2023-03-21	1900-01-01 05:52:30	REM	1	1
L01	2023-03-21	1900-01-01 05:53:00	REM	1	1
L01	2023-03-21	1900-01-01 05:53:30	REM	1	1
L01	2023-03-21	1900-01-01 05:54:00	W	1	1
L01	2023-03-21	1900-01-01 05:54:30	W	1	1
L01	2023-03-21	1900-01-01 05:55:00	W	1	1
L01	2023-03-21	1900-01-01 05:55:30	W	1	1
L01	2023-03-21	1900-01-01 05:56:00	W	1	1
L01	2023-03-21	1900-01-01 05:56:30	W	1	1
L01	2023-03-21	1900-01-01 05:57:00	Dr	1	1
L01	2023-03-21	1900-01-01 05:57:30	Dr	1	1
L01	2023-03-21	1900-01-01 05:58:00	Dr	1	1
L01	2023-03-21	1900-01-01 05:58:30	Dr	1	1
L01	2023-03-21	1900-01-01 05:59:00	Dr	1	1
L01	2023-03-21	1900-01-01 05:59:30	W	1	1
L01	2023-03-21	1900-01-01 06:00:00	W	4	1
L01	2023-03-21	1900-01-01 06:00:30	W	4	1
L01	2023-03-21	1900-01-01 06:01:00	W	4	1
L01	2023-03-21	1900-01-01 06:01:30	W	4	1
L01	2023-03-21	1900-01-01 06:02:00	W	1	1
L01	2023-03-21	1900-01-01 06:02:30	W	1	1
L01	2023-03-21	1900-01-01 06:03:00	Dr	1	1
L01	2023-03-21	1900-01-01 06:03:30	Dr	1	1
L01	2023-03-21	1900-01-01 06:04:00	NR	1	1
L01	2023-03-21	1900-01-01 06:04:30	NR	1	1
L01	2023-03-21	1900-01-01 06:05:00	NR	1	1
L01	2023-03-21	1900-01-01 06:05:30	NR	1	1
L01	2023-03-21	1900-01-01 06:06:00	NR	1	1
L01	2023-03-21	1900-01-01 06:06:30	NR	1	1
L01	2023-03-21	1900-01-01 06:07:00	NR	1	1
L01	2023-03-21	1900-01-01 06:07:30	W	1	1
L01	2023-03-21	1900-01-01 06:08:00	W	1	1
L01	2023-03-21	1900-01-01 06:08:30	Dr	1	1
L01	2023-03-21	1900-01-01 06:09:00	Dr	1	1
L01	2023-03-21	1900-01-01 06:09:30	W	1	1
L01	2023-03-21	1900-01-01 06:10:00	W	4	1
L01	2023-03-21	1900-01-01 06:10:30	W	6	1
L01	2023-03-21	1900-01-01 06:11:00	W	6	1
L01	2023-03-21	1900-01-01 06:11:30	W	6	1
L01	2023-03-21	1900-01-01 06:12:00	W	6	1
L01	2023-03-21	1900-01-01 06:12:30	W	6	1
L01	2023-03-21	1900-01-01 06:13:00	W	6	1
L01	2023-03-21	1900-01-01 06:13:30	W	6	1
L01	2023-03-21	1900-01-01 06:14:00	W	6	1
L01	2023-03-21	1900-01-01 06:14:30	W	6	1
L01	2023-03-21	1900-01-01 06:15:00	W	6	1
L01	2023-03-21	1900-01-01 06:15:30	W	6	1
L01	2023-03-21	1900-01-01 06:16:00	W	6	1
L01	2023-03-21	1900-01-01 06:16:30	W	6	1
L01	2023-03-21	1900-01-01 06:17:00	W	6	1
L01	2023-03-21	1900-01-01 06:17:30	W	6	1
L01	2023-03-21	1900-01-01 06:18:00	W	6	1
L01	2023-03-21	1900-01-01 06:18:30	W	6	1
L01	2023-03-21	1900-01-01 06:19:00	W	6	1
L01	2023-03-21	1900-01-01 06:19:30	W	6	1
L01	2023-03-21	1900-01-01 06:20:00	W	6	1
L01	2023-03-21	1900-01-01 06:20:30	W	6	1
L01	2023-03-21	1900-01-01 06:21:00	W	6	1
L01	2023-03-21	1900-01-01 06:21:30	W	6	1
L01	2023-03-21	1900-01-01 06:22:00	W	6	1
L01	2023-03-21	1900-01-01 06:22:30	W	6	1
L01	2023-03-21	1900-01-01 06:23:00	W	6	1
L01	2023-03-21	1900-01-01 06:23:30	W	6	1
L01	2023-03-21	1900-01-01 06:24:00	W	6	1
L01	2023-03-21	1900-01-01 06:24:30	W	6	1
L01	2023-03-21	1900-01-01 06:25:00	W	6	1
L01	2023-03-21	1900-01-01 06:25:30	W	6	1
L01	2023-03-21	1900-01-01 06:26:00	W	6	1
L01	2023-03-21	1900-01-01 06:26:30	W	6	1
L01	2023-03-21	1900-01-01 06:27:00	W	4	1
L01	2023-03-21	1900-01-01 06:27:30	W	4	1
L01	2023-03-21	1900-01-01 06:28:00	W	4	1
L01	2023-03-21	1900-01-01 06:28:30	W	4	1
L01	2023-03-21	1900-01-01 06:29:00	W	4	1
L01	2023-03-21	1900-01-01 06:29:30	W	4	1
L01	2023-03-21	1900-01-01 06:30:00	W	4	1
L01	2023-03-21	1900-01-01 06:30:30	W	4	1
L01	2023-03-21	1900-01-01 06:31:00	W	4	1
L01	2023-03-21	1900-01-01 06:31:30	W	4	1
L01	2023-03-21	1900-01-01 06:32:00	W	4	1
L01	2023-03-21	1900-01-01 06:32:30	W	4	1
L01	2023-03-21	1900-01-01 06:33:00	W	4	1
L01	2023-03-21	1900-01-01 06:33:30	W	4	1
L01	2023-03-21	1900-01-01 06:34:00	W	4	1
L01	2023-03-21	1900-01-01 06:34:30	W	4	1
L01	2023-03-21	1900-01-01 06:35:00	W	4	1
L01	2023-03-21	1900-01-01 06:35:30	W	4	1
L01	2023-03-21	1900-01-01 06:36:00	W	4	1
L01	2023-03-21	1900-01-01 06:36:30	W	4	1
L01	2023-03-21	1900-01-01 06:37:00	W	2	1
L01	2023-03-21	1900-01-01 06:37:30	Dr	2	1
L01	2023-03-21	1900-01-01 06:38:00	Dr	2	1
L01	2023-03-21	1900-01-01 06:38:30	Dr	2	1
L01	2023-03-21	1900-01-01 06:39:00	NR	2	1
L01	2023-03-21	1900-01-01 06:39:30	NR	2	1
L01	2023-03-21	1900-01-01 06:40:00	NR	2	1
L01	2023-03-21	1900-01-01 06:40:30	NR	2	1
L01	2023-03-21	1900-01-01 06:41:00	NR	2	1
L01	2023-03-21	1900-01-01 06:41:30	NR	2	1
L01	2023-03-21	1900-01-01 06:42:00	W	2	1
L01	2023-03-21	1900-01-01 06:42:30	W	2	1
L01	2023-03-21	1900-01-01 06:43:00	Dr	2	1
L01	2023-03-21	1900-01-01 06:43:30	Dr	2	1
L01	2023-03-21	1900-01-01 06:44:00	NR	2	1
L01	2023-03-21	1900-01-01 06:44:30	NR	2	1
L01	2023-03-21	1900-01-01 06:45:00	NR	2	1
L01	2023-03-21	1900-01-01 06:45:30	NR	2	1
L01	2023-03-21	1900-01-01 06:46:00	REM	2	1
L01	2023-03-21	1900-01-01 06:46:30	REM	2	1
L01	2023-03-21	1900-01-01 06:47:00	REM	2	1
L01	2023-03-21	1900-01-01 06:47:30	REM	2	1
L01	2023-03-21	1900-01-01 06:48:00	REM	2	1
L01	2023-03-21	1900-01-01 06:48:30	REM	2	1
L01	2023-03-21	1900-01-01 06:49:00	REM	2	1
L01	2023-03-21	1900-01-01 06:49:30	W	2	1
L01	2023-03-21	1900-01-01 06:50:00	W	2	1
L01	2023-03-21	1900-01-01 06:50:30	Dr	2	1
L01	2023-03-21	1900-01-01 06:51:00	Dr	2	1
L01	2023-03-21	1900-01-01 06:51:30	NR	2	1
L01	2023-03-21	1900-01-01 06:52:00	NR	2	1
L01	2023-03-21	1900-01-01 06:52:30	NR	2	1
L01	2023-03-21	1900-01-01 06:53:00	NR	2	1
L01	2023-03-21	1900-01-01 06:53:30	NR	2	1
L01	2023-03-21	1900-01-01 06:54:00	NR	2	1
L01	2023-03-21	1900-01-01 06:54:30	W	2	1
L01	2023-03-21	1900-01-01 06:55:00	W	2	1
L01	2023-03-21	1900-01-01 06:55:30	W	2	1
L01	2023-03-21	1900-01-01 06:56:00	W	4	1
L01	2023-03-21	1900-01-01 06:56:30	NR	2	1
L01	2023-03-21	1900-01-01 06:57:00	NR	2	1
L01	2023-03-21	1900-01-01 06:57:30	NR	2	1
L01	2023-03-21	1900-01-01 06:58:00	REM	2	1
L01	2023-03-21	1900-01-01 06:58:30	REM	2	1
L01	2023-03-21	1900-01-01 06:59:00	REM	2	1
L01	2023-03-21	1900-01-01 06:59:30	REM	2	1
L01	2023-03-21	1900-01-01 07:00:00	REM	2	1
L01	2023-03-21	1900-01-01 07:00:30	REM	2	1
L01	2023-03-21	1900-01-01 07:01:00	REM	2	1
L01	2023-03-21	1900-01-01 07:01:30	REM	2	1
L01	2023-03-21	1900-01-01 07:02:00	W	2	1
L01	2023-03-21	1900-01-01 07:02:30	Dr	2	1
L01	2023-03-21	1900-01-01 07:03:00	Dr	2	1
L01	2023-03-21	1900-01-01 07:03:30	NR	2	1
L01	2023-03-21	1900-01-01 07:04:00	NR	2	1
L01	2023-03-21	1900-01-01 07:04:30	NR	2	1
L01	2023-03-21	1900-01-01 07:05:00	NR	2	1
L01	2023-03-21	1900-01-01 07:05:30	NR	2	1
L01	2023-03-21	1900-01-01 07:06:00	W	4	1
L01	2023-03-21	1900-01-01 07:06:30	W	4	1
L01	2023-03-21	1900-01-01 07:07:00	NR	1	1
L01	2023-03-21	1900-01-01 07:07:30	NR	1	1
L01	2023-03-21	1900-01-01 07:08:00	NR	1	1
L01	2023-03-21	1900-01-01 07:08:30	NR	1	1
L01	2023-03-21	1900-01-01 07:09:00	W	4	1
L01	2023-03-21	1900-01-01 07:09:30	W	1	1
L01	2023-03-21	1900-01-01 07:10:00	W	1	1
L01	2023-03-21	1900-01-01 07:10:30	W	1	1
L01	2023-03-21	1900-01-01 07:11:00	W	1	1
L01	2023-03-21	1900-01-01 07:11:30	W	1	1
L01	2023-03-21	1900-01-01 07:12:00	W	1	1
L01	2023-03-21	1900-01-01 07:12:30	W	1	1
L01	2023-03-21	1900-01-01 07:13:00	W	4	1
L01	2023-03-21	1900-01-01 07:13:30	W	4	1
L01	2023-03-21	1900-01-01 07:14:00	W	6	1
L01	2023-03-21	1900-01-01 07:14:30	W	6	1
L01	2023-03-21	1900-01-01 07:15:00	W	6	1
L01	2023-03-21	1900-01-01 07:15:30	W	6	1
L01	2023-03-21	1900-01-01 07:16:00	W	4	1
L01	2023-03-21	1900-01-01 07:16:30	W	4	1
L01	2023-03-21	1900-01-01 07:17:00	W	6	1
L01	2023-03-21	1900-01-01 07:17:30	W	4	1
L01	2023-03-21	1900-01-01 07:18:00	W	4	1
L01	2023-03-21	1900-01-01 07:18:30	W	4	1
L01	2023-03-21	1900-01-01 07:19:00	W	4	1
L01	2023-03-21	1900-01-01 07:19:30	W	4	1
L01	2023-03-21	1900-01-01 07:20:00	W	4	1
L01	2023-03-21	1900-01-01 07:20:30	W	1	1
L01	2023-03-21	1900-01-01 07:21:00	W	1	1
L01	2023-03-21	1900-01-01 07:21:30	W	1	1
L01	2023-03-21	1900-01-01 07:22:00	W	4	1
L01	2023-03-21	1900-01-01 07:22:30	W	4	1
L01	2023-03-21	1900-01-01 07:23:00	W	4	1
L01	2023-03-21	1900-01-01 07:23:30	W	4	1
L01	2023-03-21	1900-01-01 07:24:00	W	1	1
L01	2023-03-21	1900-01-01 07:24:30	Dr	1	1
L01	2023-03-21	1900-01-01 07:25:00	Dr	1	1
L01	2023-03-21	1900-01-01 07:25:30	NR	1	1
L01	2023-03-21	1900-01-01 07:26:00	NR	1	1
L01	2023-03-21	1900-01-01 07:26:30	NR	1	1
L01	2023-03-21	1900-01-01 07:27:00	NR	1	1
L01	2023-03-21	1900-01-01 07:27:30	NR	1	1
L01	2023-03-21	1900-01-01 07:28:00	NR	1	1
L01	2023-03-21	1900-01-01 07:28:30	NR	1	1
L01	2023-03-21	1900-01-01 07:29:00	NR	1	1
L01	2023-03-21	1900-01-01 07:29:30	NR	1	1
L01	2023-03-21	1900-01-01 07:30:00	NR	1	1
L01	2023-03-21	1900-01-01 07:30:30	NR	1	1
L01	2023-03-21	1900-01-01 07:31:00	NR	1	1
L01	2023-03-21	1900-01-01 07:31:30	W	4	1
L01	2023-03-21	1900-01-01 07:32:00	W	4	1
L01	2023-03-21	1900-01-01 07:32:30	NR	1	1
L01	2023-03-21	1900-01-01 07:33:00	NR	1	1
L01	2023-03-21	1900-01-01 07:33:30	NR	1	1
L01	2023-03-21	1900-01-01 07:34:00	NR	1	1
L01	2023-03-21	1900-01-01 07:34:30	NR	1	1
L01	2023-03-21	1900-01-01 07:35:00	NR	1	1
L01	2023-03-21	1900-01-01 07:35:30	NR	1	1
L01	2023-03-21	1900-01-01 07:36:00	NR	1	1
L01	2023-03-21	1900-01-01 07:36:30	NR	1	1
L01	2023-03-21	1900-01-01 07:37:00	NR	1	1
L01	2023-03-21	1900-01-01 07:37:30	W	1	1
L01	2023-03-21	1900-01-01 07:38:00	W	1	1
L01	2023-03-21	1900-01-01 07:38:30	W	1	1
L01	2023-03-21	1900-01-01 07:39:00	W	1	1
L01	2023-03-21	1900-01-01 07:39:30	W	4	1
L01	2023-03-21	1900-01-01 07:40:00	W	1	1
L01	2023-03-21	1900-01-01 07:40:30	REM	1	1
L01	2023-03-21	1900-01-01 07:41:00	REM	1	1
L01	2023-03-21	1900-01-01 07:41:30	REM	1	1
L01	2023-03-21	1900-01-01 07:42:00	W	4	1
L01	2023-03-21	1900-01-01 07:42:30	W	6	1
L01	2023-03-21	1900-01-01 07:43:00	W	6	1
L01	2023-03-21	1900-01-01 07:43:30	W	6	1
L01	2023-03-21	1900-01-01 07:44:00	W	6	1
L01	2023-03-21	1900-01-01 07:44:30	W	6	1
L01	2023-03-21	1900-01-01 07:45:00	W	6	1
L01	2023-03-21	1900-01-01 07:45:30	W	6	1
L01	2023-03-21	1900-01-01 07:46:00	W	6	1
L01	2023-03-21	1900-01-01 07:46:30	W	6	1
L01	2023-03-21	1900-01-01 07:47:00	W	6	1
L01	2023-03-21	1900-01-01 07:47:30	W	6	1
L01	2023-03-21	1900-01-01 07:48:00	W	6	1
L01	2023-03-21	1900-01-01 07:48:30	W	6	1
L01	2023-03-21	1900-01-01 07:49:00	W	6	1
L01	2023-03-21	1900-01-01 07:49:30	W	6	1
L01	2023-03-21	1900-01-01 07:50:00	W	6	1
L01	2023-03-21	1900-01-01 07:50:30	W	6	1
L01	2023-03-21	1900-01-01 07:51:00	W	6	1
L01	2023-03-21	1900-01-01 07:51:30	W	6	1
L01	2023-03-21	1900-01-01 07:52:00	W	6	1
L01	2023-03-21	1900-01-01 07:52:30	W	6	1
L01	2023-03-21	1900-01-01 07:53:00	W	6	1
L01	2023-03-21	1900-01-01 07:53:30	W	6	1
L01	2023-03-21	1900-01-01 07:54:00	W	6	1
L01	2023-03-21	1900-01-01 07:54:30	W	6	1
L01	2023-03-21	1900-01-01 07:55:00	W	6	1
L01	2023-03-21	1900-01-01 07:55:30	W	6	1
L01	2023-03-21	1900-01-01 07:56:00	W	4	1
L01	2023-03-21	1900-01-01 07:56:30	W	4	1
L01	2023-03-21	1900-01-01 07:57:00	W	4	1
L01	2023-03-21	1900-01-01 07:57:30	W	4	1
L01	2023-03-21	1900-01-01 07:58:00	W	4	1
L01	2023-03-21	1900-01-01 07:58:30	W	4	1
L01	2023-03-21	1900-01-01 07:59:00	W	3	1
L01	2023-03-21	1900-01-01 07:59:30	W	2	1
L01	2023-03-21	1900-01-01 08:00:00	W	2	1
L01	2023-03-21	1900-01-01 08:00:30	W	2	1
L01	2023-03-21	1900-01-01 08:01:00	W	2	1
L01	2023-03-21	1900-01-01 08:01:30	W	2	1
L01	2023-03-21	1900-01-01 08:02:00	W	2	1
L01	2023-03-21	1900-01-01 08:02:30	W	2	1
L01	2023-03-21	1900-01-01 08:03:00	W	4	1
L01	2023-03-21	1900-01-01 08:03:30	W	4	1
L01	2023-03-21	1900-01-01 08:04:00	W	2	1
L01	2023-03-21	1900-01-01 08:04:30	Dr	2	1
L01	2023-03-21	1900-01-01 08:05:00	Dr	2	1
L01	2023-03-21	1900-01-01 08:05:30	Dr	2	1
L01	2023-03-21	1900-01-01 08:06:00	Dr	2	1
L01	2023-03-21	1900-01-01 08:06:30	Dr	2	1
L01	2023-03-21	1900-01-01 08:07:00	Dr	1	1
L01	2023-03-21	1900-01-01 08:07:30	Dr	1	1
L01	2023-03-21	1900-01-01 08:08:00	Dr	1	1
L01	2023-03-21	1900-01-01 08:08:30	Dr	1	1
L01	2023-03-21	1900-01-01 08:09:00	Dr	1	1
L01	2023-03-21	1900-01-01 08:09:30	Dr	1	1
L01	2023-03-21	1900-01-01 08:10:00	NR	1	1
L01	2023-03-21	1900-01-01 08:10:30	NR	1	1
L01	2023-03-21	1900-01-01 08:11:00	NR	1	1
L01	2023-03-21	1900-01-01 08:11:30	NR	1	1
L01	2023-03-21	1900-01-01 08:12:00	NR	1	1
L01	2023-03-21	1900-01-01 08:12:30	NR	1	1
L01	2023-03-21	1900-01-01 08:13:00	NR	1	1
L01	2023-03-21	1900-01-01 08:13:30	NR	1	1
L01	2023-03-21	1900-01-01 08:14:00	NR	1	1
L01	2023-03-21	1900-01-01 08:14:30	NR	1	1
L01	2023-03-21	1900-01-01 08:15:00	NR	1	1
L01	2023-03-21	1900-01-01 08:15:30	NR	1	1
L01	2023-03-21	1900-01-01 08:16:00	NR	1	1
L01	2023-03-21	1900-01-01 08:16:30	NR	1	1
L01	2023-03-21	1900-01-01 08:17:00	NR	1	1
L01	2023-03-21	1900-01-01 08:17:30	NR	1	1
L01	2023-03-21	1900-01-01 08:18:00	NR	1	1
L01	2023-03-21	1900-01-01 08:18:30	NR	1	1
L01	2023-03-21	1900-01-01 08:19:00	NR	1	1
L01	2023-03-21	1900-01-01 08:19:30	NR	1	1
L01	2023-03-21	1900-01-01 08:20:00	NR	1	1
L01	2023-03-21	1900-01-01 08:20:30	NR	1	1
L01	2023-03-21	1900-01-01 08:21:00	NR	1	1
L01	2023-03-21	1900-01-01 08:21:30	NR	1	1
L01	2023-03-21	1900-01-01 08:22:00	NR	1	1
L01	2023-03-21	1900-01-01 08:22:30	NR	1	1
L01	2023-03-21	1900-01-01 08:23:00	NR	1	1
L01	2023-03-21	1900-01-01 08:23:30	REM	1	1
L01	2023-03-21	1900-01-01 08:24:00	REM	1	1
L01	2023-03-21	1900-01-01 08:24:30	W	1	1
L01	2023-03-21	1900-01-01 08:25:00	W	1	1
L01	2023-03-21	1900-01-01 08:25:30	W	1	1
L01	2023-03-21	1900-01-01 08:26:00	W	1	1
L01	2023-03-21	1900-01-01 08:26:30	W	1	1
L01	2023-03-21	1900-01-01 08:27:00	W	1	1
L01	2023-03-21	1900-01-01 08:27:30	W	1	1
L01	2023-03-21	1900-01-01 08:28:00	NR	1	1
L01	2023-03-21	1900-01-01 08:28:30	NR	1	1
L01	2023-03-21	1900-01-01 08:29:00	NR	1	1
L01	2023-03-21	1900-01-01 08:29:30	NR	1	1
L01	2023-03-21	1900-01-01 08:30:00	NR	1	1
L01	2023-03-21	1900-01-01 08:30:30	W	4	1
L01	2023-03-21	1900-01-01 08:31:00	W	4	1
L01	2023-03-21	1900-01-01 08:31:30	W	4	1
L01	2023-03-21	1900-01-01 08:32:00	W	1	1
L01	2023-03-21	1900-01-01 08:32:30	W	1	1
L01	2023-03-21	1900-01-01 08:33:00	NR	1	1
L01	2023-03-21	1900-01-01 08:33:30	NR	1	1
L01	2023-03-21	1900-01-01 08:34:00	REM	1	1
L01	2023-03-21	1900-01-01 08:34:30	REM	1	1
L01	2023-03-21	1900-01-01 08:35:00	REM	1	1
L01	2023-03-21	1900-01-01 08:35:30	W	1	1
L01	2023-03-21	1900-01-01 08:36:00	W	1	1
L01	2023-03-21	1900-01-01 08:36:30	NR	1	1
L01	2023-03-21	1900-01-01 08:37:00	NR	1	1
L01	2023-03-21	1900-01-01 08:37:30	NR	1	1
L01	2023-03-21	1900-01-01 08:38:00	NR	1	1
L01	2023-03-21	1900-01-01 08:38:30	NR	1	1
L01	2023-03-21	1900-01-01 08:39:00	NR	1	1
L01	2023-03-21	1900-01-01 08:39:30	NR	1	1
L01	2023-03-21	1900-01-01 08:40:00	NR	1	1
L01	2023-03-21	1900-01-01 08:40:30	NR	1	1
L01	2023-03-21	1900-01-01 08:41:00	NR	1	1
L01	2023-03-21	1900-01-01 08:41:30	REM	1	1
L01	2023-03-21	1900-01-01 08:42:00	REM	1	1
L01	2023-03-21	1900-01-01 08:42:30	REM	1	1
L01	2023-03-21	1900-01-01 08:43:00	REM	1	1
L01	2023-03-21	1900-01-01 08:43:30	REM	1	1
L01	2023-03-21	1900-01-01 08:44:00	REM	1	1
L01	2023-03-21	1900-01-01 08:44:30	REM	1	1
L01	2023-03-21	1900-01-01 08:45:00	REM	1	1
L01	2023-03-21	1900-01-01 08:45:30	REM	1	1
L01	2023-03-21	1900-01-01 08:46:00	REM	1	1
L01	2023-03-21	1900-01-01 08:46:30	W	1	1
L01	2023-03-21	1900-01-01 08:47:00	W	1	1
L01	2023-03-21	1900-01-01 08:47:30	W	4	1
L01	2023-03-21	1900-01-01 08:48:00	W	1	1
L01	2023-03-21	1900-01-01 08:48:30	Dr	1	1
L01	2023-03-21	1900-01-01 08:49:00	Dr	1	1
L01	2023-03-21	1900-01-01 08:49:30	Dr	1	1
L01	2023-03-21	1900-01-01 08:50:00	Dr	1	1
L01	2023-03-21	1900-01-01 08:50:30	Dr	1	1
L01	2023-03-21	1900-01-01 08:51:00	Dr	1	1
L01	2023-03-21	1900-01-01 08:51:30	NR	1	1
L01	2023-03-21	1900-01-01 08:52:00	NR	1	1
L01	2023-03-21	1900-01-01 08:52:30	NR	1	1
L01	2023-03-21	1900-01-01 08:53:00	NR	1	1
L01	2023-03-21	1900-01-01 08:53:30	NR	1	1
L01	2023-03-21	1900-01-01 08:54:00	NR	1	1
L01	2023-03-21	1900-01-01 08:54:30	W	1	1
L01	2023-03-21	1900-01-01 08:55:00	W	3	1
L01	2023-03-21	1900-01-01 08:55:30	W	4	1
L01	2023-03-21	1900-01-01 08:56:00	W	4	1
L01	2023-03-21	1900-01-01 08:56:30	W	4	1
L01	2023-03-21	1900-01-01 08:57:00	W	4	1
L01	2023-03-21	1900-01-01 08:57:30	W	6	1
L01	2023-03-21	1900-01-01 08:58:00	W	6	1
L01	2023-03-21	1900-01-01 08:58:30	W	6	1
L01	2023-03-21	1900-01-01 08:59:00	W	6	1
L01	2023-03-21	1900-01-01 08:59:30	W	6	1
L01	2023-03-21	1900-01-01 09:00:00		6	1
L01	2023-03-21	1900-01-01 09:00:30		6	1
L01	2023-03-21	1900-01-01 09:01:00		6	1
L01	2023-03-21	1900-01-01 09:01:30		6	1
L01	2023-03-21	1900-01-01 09:02:00		6	1
L01	2023-03-21	1900-01-01 09:02:30		6	1
L01	2023-03-21	1900-01-01 09:03:00		6	1
L01	2023-03-21	1900-01-01 09:03:30		5	1
L01	2023-03-21	1900-01-01 09:04:00		5	1
L01	2023-03-21	1900-01-01 09:04:30		5	1
L01	2023-03-21	1900-01-01 09:05:00		6	1
L01	2023-03-21	1900-01-01 09:05:30		6	1
L01	2023-03-21	1900-01-01 09:06:00		6	1
L01	2023-03-21	1900-01-01 09:06:30		6	1
L01	2023-03-21	1900-01-01 09:07:00		6	1
L01	2023-03-21	1900-01-01 09:07:30		6	1
L01	2023-03-21	1900-01-01 09:08:00		6	1
L01	2023-03-21	1900-01-01 09:08:30		6	1
L01	2023-03-21	1900-01-01 09:09:00		6	1
L01	2023-03-21	1900-01-01 09:09:30		6	1
L01	2023-03-21	1900-01-01 09:10:00		6	1
L01	2023-03-21	1900-01-01 09:10:30		6	1
L01	2023-03-21	1900-01-01 09:11:00		6	1
L01	2023-03-21	1900-01-01 09:11:30		6	1
L01	2023-03-21	1900-01-01 09:12:00		4	1
L01	2023-03-21	1900-01-01 09:12:30		4	1
L01	2023-03-21	1900-01-01 09:13:00		6	1
L01	2023-03-21	1900-01-01 09:13:30		6	1
L01	2023-03-21	1900-01-01 09:14:00		6	1
L01	2023-03-21	1900-01-01 09:14:30		6	1
L01	2023-03-21	1900-01-01 09:15:00		5	1
L01	2023-03-21	1900-01-01 09:15:30		5	1
L01	2023-03-21	1900-01-01 09:16:00		6	1
L01	2023-03-21	1900-01-01 09:16:30		6	1
L01	2023-03-21	1900-01-01 09:17:00		6	1
L01	2023-03-21	1900-01-01 09:17:30		6	1
L01	2023-03-21	1900-01-01 09:18:00		6	1
L01	2023-03-21	1900-01-01 09:18:30		6	1
L01	2023-03-21	1900-01-01 09:19:00		6	1
L01	2023-03-21	1900-01-01 09:19:30		6	1
L01	2023-03-21	1900-01-01 09:20:00		6	1
L01	2023-03-21	1900-01-01 09:20:30		6	1
L01	2023-03-21	1900-01-01 09:21:00		6	1
L01	2023-03-21	1900-01-01 09:21:30		6	1
L01	2023-03-21	1900-01-01 09:22:00		6	1
L01	2023-03-21	1900-01-01 09:22:30		6	1
L01	2023-03-21	1900-01-01 09:23:00		6	1
L01	2023-03-21	1900-01-01 09:23:30		6	1
L01	2023-03-21	1900-01-01 09:24:00		6	1
L01	2023-03-21	1900-01-01 09:24:30		6	1
L01	2023-03-21	1900-01-01 09:25:00		6	1
L01	2023-03-21	1900-01-01 09:25:30		6	1
L01	2023-03-21	1900-01-01 09:26:00		6	1
L01	2023-03-21	1900-01-01 09:26:30		6	1
L01	2023-03-21	1900-01-01 09:27:00		6	1
L01	2023-03-21	1900-01-01 09:27:30		6	1
L01	2023-03-21	1900-01-01 09:28:00		6	1
L01	2023-03-21	1900-01-01 09:28:30		6	1
L01	2023-03-21	1900-01-01 09:29:00		6	1
L01	2023-03-21	1900-01-01 09:29:30		6	1
L01	2023-03-21	1900-01-01 09:30:00	W	6	1
L01	2023-03-21	1900-01-01 09:30:30	W	6	1
L01	2023-03-21	1900-01-01 09:31:00	W	6	1
L01	2023-03-21	1900-01-01 09:31:30	W	6	1
L01	2023-03-21	1900-01-01 09:32:00	W	6	1
L01	2023-03-21	1900-01-01 09:32:30	W	6	1
L01	2023-03-21	1900-01-01 09:33:00	W	6	1
L01	2023-03-21	1900-01-01 09:33:30	W	6	1
L01	2023-03-21	1900-01-01 09:34:00	W	6	1
L01	2023-03-21	1900-01-01 09:34:30	W	6	1
L01	2023-03-21	1900-01-01 09:35:00	W	6	1
L01	2023-03-21	1900-01-01 09:35:30	W	6	1
L01	2023-03-21	1900-01-01 09:36:00	W	6	1
L01	2023-03-21	1900-01-01 09:36:30	W	6	1
L01	2023-03-21	1900-01-01 09:37:00	W	6	1
L01	2023-03-21	1900-01-01 09:37:30	W	6	1
L01	2023-03-21	1900-01-01 09:38:00	W	6	1
L01	2023-03-21	1900-01-01 09:38:30	W	6	1
L01	2023-03-21	1900-01-01 09:39:00	W	6	1
L01	2023-03-21	1900-01-01 09:39:30	W	6	1
L01	2023-03-21	1900-01-01 09:40:00	W	6	1
L01	2023-03-21	1900-01-01 09:40:30	W	6	1
L01	2023-03-21	1900-01-01 09:41:00	W	6	1
L01	2023-03-21	1900-01-01 09:41:30	W	6	1
L01	2023-03-21	1900-01-01 09:42:00	W	6	1
L01	2023-03-21	1900-01-01 09:42:30	W	6	1
L01	2023-03-21	1900-01-01 09:43:00	W	6	1
L01	2023-03-21	1900-01-01 09:43:30	W	6	1
L01	2023-03-21	1900-01-01 09:44:00	W	6	1
L01	2023-03-21	1900-01-01 09:44:30	W	6	1
L01	2023-03-21	1900-01-01 09:45:00	W	6	1
L01	2023-03-21	1900-01-01 09:45:30	W	6	1
L01	2023-03-21	1900-01-01 09:46:00	W	6	1
L01	2023-03-21	1900-01-01 09:46:30	W	6	1
L01	2023-03-21	1900-01-01 09:47:00	W	6	1
L01	2023-03-21	1900-01-01 09:47:30	W	6	1
L01	2023-03-21	1900-01-01 09:48:00	W	4	1
L01	2023-03-21	1900-01-01 09:48:30	W	4	1
L01	2023-03-21	1900-01-01 09:49:00	W	4	1
L01	2023-03-21	1900-01-01 09:49:30	W	4	1
L01	2023-03-21	1900-01-01 09:50:00	W	1	1
L01	2023-03-21	1900-01-01 09:50:30	W	1	1
L01	2023-03-21	1900-01-01 09:51:00	W	1	1
L01	2023-03-21	1900-01-01 09:51:30	W	1	1
L01	2023-03-21	1900-01-01 09:52:00	W	1	1
L01	2023-03-21	1900-01-01 09:52:30	NR	1	1
L01	2023-03-21	1900-01-01 09:53:00	NR	1	1
L01	2023-03-21	1900-01-01 09:53:30	NR	1	1
L01	2023-03-21	1900-01-01 09:54:00	NR	1	1
L01	2023-03-21	1900-01-01 09:54:30	NR	1	1
L01	2023-03-21	1900-01-01 09:55:00	REM	1	1
L01	2023-03-21	1900-01-01 09:55:30	REM	1	1
L01	2023-03-21	1900-01-01 09:56:00	REM	1	1
L01	2023-03-21	1900-01-01 09:56:30	REM	1	1
L01	2023-03-21	1900-01-01 09:57:00	REM	1	1
L01	2023-03-21	1900-01-01 09:57:30	REM	1	1
L01	2023-03-21	1900-01-01 09:58:00	W	1	1
L01	2023-03-21	1900-01-01 09:58:30	W	4	1
L01	2023-03-21	1900-01-01 09:59:00	W	4	1
L01	2023-03-21	1900-01-01 09:59:30	W	4	1
L01	2023-03-21	1900-01-01 10:00:00	W	4	1
L01	2023-03-21	1900-01-01 10:00:30	W	5	1
L01	2023-03-21	1900-01-01 10:01:00	W	5	1
L01	2023-03-21	1900-01-01 10:01:30	W	5	1
L01	2023-03-21	1900-01-01 10:02:00	W	5	1
L01	2023-03-21	1900-01-01 10:02:30	W	5	1
L01	2023-03-21	1900-01-01 10:03:00	W	5	1
L01	2023-03-21	1900-01-01 10:03:30	W	4	1
L01	2023-03-21	1900-01-01 10:04:00	W	4	1
L01	2023-03-21	1900-01-01 10:04:30	W	4	1
L01	2023-03-21	1900-01-01 10:05:00	W	4	1
L01	2023-03-21	1900-01-01 10:05:30	W	4	1
L01	2023-03-21	1900-01-01 10:06:00	W	4	1
L01	2023-03-21	1900-01-01 10:06:30	W	3	1
L01	2023-03-21	1900-01-01 10:07:00	W	3	1
L01	2023-03-21	1900-01-01 10:07:30	W	3	1
L01	2023-03-21	1900-01-01 10:08:00	W	2	1
L01	2023-03-21	1900-01-01 10:08:30	W	2	1
L01	2023-03-21	1900-01-01 10:09:00	W	2	1
L01	2023-03-21	1900-01-01 10:09:30	Dr	2	1
L01	2023-03-21	1900-01-01 10:10:00	Dr	2	1
L01	2023-03-21	1900-01-01 10:10:30	Dr	2	1
L01	2023-03-21	1900-01-01 10:11:00	NR	2	1
L01	2023-03-21	1900-01-01 10:11:30	NR	2	1
L01	2023-03-21	1900-01-01 10:12:00	NR	2	1
L01	2023-03-21	1900-01-01 10:12:30	NR	2	1
L01	2023-03-21	1900-01-01 10:13:00	NR	2	1
L01	2023-03-21	1900-01-01 10:13:30	NR	2	1
L01	2023-03-21	1900-01-01 10:14:00	W	6	1
L01	2023-03-21	1900-01-01 10:14:30	W	6	1
L01	2023-03-21	1900-01-01 10:15:00	W	6	1
L01	2023-03-21	1900-01-01 10:15:30	W	6	1
L01	2023-03-21	1900-01-01 10:16:00	W	6	1
L01	2023-03-21	1900-01-01 10:16:30	W	6	1
L01	2023-03-21	1900-01-01 10:17:00	W	6	1
L01	2023-03-21	1900-01-01 10:17:30	W	6	1
L01	2023-03-21	1900-01-01 10:18:00	W	6	1
L01	2023-03-21	1900-01-01 10:18:30	W	6	1
L01	2023-03-21	1900-01-01 10:19:00	W	5	1
L01	2023-03-21	1900-01-01 10:19:30	W	5	1
L01	2023-03-21	1900-01-01 10:20:00	W	4	1
L01	2023-03-21	1900-01-01 10:20:30	W	4	1
L01	2023-03-21	1900-01-01 10:21:00	W	4	1
L01	2023-03-21	1900-01-01 10:21:30	W	4	1
L01	2023-03-21	1900-01-01 10:22:00	W	4	1
L01	2023-03-21	1900-01-01 10:22:30	W	4	1
L01	2023-03-21	1900-01-01 10:23:00	W	4	1
L01	2023-03-21	1900-01-01 10:23:30	W	4	1
L01	2023-03-21	1900-01-01 10:24:00	W	4	1
L01	2023-03-21	1900-01-01 10:24:30	W	4	1
L01	2023-03-21	1900-01-01 10:25:00	W	4	1
L01	2023-03-21	1900-01-01 10:25:30	W	3	1
L01	2023-03-21	1900-01-01 10:26:00	W	3	1
L01	2023-03-21	1900-01-01 10:26:30	W	3	1
L01	2023-03-21	1900-01-01 10:27:00	W	3	1
L01	2023-03-21	1900-01-01 10:27:30	W	2	1
L01	2023-03-21	1900-01-01 10:28:00	W	2	1
L01	2023-03-21	1900-01-01 10:28:30	Dr	2	1
L01	2023-03-21	1900-01-01 10:29:00	Dr	2	1
L01	2023-03-21	1900-01-01 10:29:30	Dr	2	1
L01	2023-03-21	1900-01-01 10:30:00	Dr	2	1
L01	2023-03-21	1900-01-01 10:30:30	Dr	2	1
L01	2023-03-21	1900-01-01 10:31:00	Dr	1	1
L01	2023-03-21	1900-01-01 10:31:30	Dr	1	1
L01	2023-03-21	1900-01-01 10:32:00	Dr	1	1
L01	2023-03-21	1900-01-01 10:32:30	Dr	1	1
L01	2023-03-21	1900-01-01 10:33:00	Dr	1	1
L01	2023-03-21	1900-01-01 10:33:30	Dr	1	1
L01	2023-03-21	1900-01-01 10:34:00	REM	1	1
L01	2023-03-21	1900-01-01 10:34:30	REM	1	1
L01	2023-03-21	1900-01-01 10:35:00	REM	1	1
L01	2023-03-21	1900-01-01 10:35:30	REM	1	1
L01	2023-03-21	1900-01-01 10:36:00	W	3	1
L01	2023-03-21	1900-01-01 10:36:30	W	3	1
L01	2023-03-21	1900-01-01 10:37:00	W	3	1
L01	2023-03-21	1900-01-01 10:37:30	W	2	1
L01	2023-03-21	1900-01-01 10:38:00	W	2	1
L01	2023-03-21	1900-01-01 10:38:30	W	2	1
L01	2023-03-21	1900-01-01 10:39:00	NR	2	1
L01	2023-03-21	1900-01-01 10:39:30	NR	2	1
L01	2023-03-21	1900-01-01 10:40:00	NR	2	1
L01	2023-03-21	1900-01-01 10:40:30	NR	2	1
L01	2023-03-21	1900-01-01 10:41:00	NR	2	1
L01	2023-03-21	1900-01-01 10:41:30	NR	2	1
L01	2023-03-21	1900-01-01 10:42:00	NR	2	1
L01	2023-03-21	1900-01-01 10:42:30	NR	2	1
L01	2023-03-21	1900-01-01 10:43:00	REM	2	1
L01	2023-03-21	1900-01-01 10:43:30	REM	2	1
L01	2023-03-21	1900-01-01 10:44:00	REM	2	1
L01	2023-03-21	1900-01-01 10:44:30	REM	2	1
L01	2023-03-21	1900-01-01 10:45:00	NR	2	1
L01	2023-03-21	1900-01-01 10:45:30	NR	2	1
L01	2023-03-21	1900-01-01 10:46:00	NR	2	1
L01	2023-03-21	1900-01-01 10:46:30	NR	2	1
L01	2023-03-21	1900-01-01 10:47:00	W	3	1
L01	2023-03-21	1900-01-01 10:47:30	W	3	1
L01	2023-03-21	1900-01-01 10:48:00	W	3	1
L01	2023-03-21	1900-01-01 10:48:30	W	6	1
L01	2023-03-21	1900-01-01 10:49:00	W	6	1
L01	2023-03-21	1900-01-01 10:49:30	W	6	1
L01	2023-03-21	1900-01-01 10:50:00	W	6	1
L01	2023-03-21	1900-01-01 10:50:30	W	6	1
L01	2023-03-21	1900-01-01 10:51:00	W	6	1
L01	2023-03-21	1900-01-01 10:51:30	W	6	1
L01	2023-03-21	1900-01-01 10:52:00	W	6	1
L01	2023-03-21	1900-01-01 10:52:30	W	6	1
L01	2023-03-21	1900-01-01 10:53:00	W	6	1
L01	2023-03-21	1900-01-01 10:53:30	W	6	1
L01	2023-03-21	1900-01-01 10:54:00	W	6	1
L01	2023-03-21	1900-01-01 10:54:30	W	6	1
L01	2023-03-21	1900-01-01 10:55:00	W	6	1
L01	2023-03-21	1900-01-01 10:55:30	W	6	1
L01	2023-03-21	1900-01-01 10:56:00	W	6	1
L01	2023-03-21	1900-01-01 10:56:30	W	6	1
L01	2023-03-21	1900-01-01 10:57:00	W	6	1
L01	2023-03-21	1900-01-01 10:57:30	W	6	1
L01	2023-03-21	1900-01-01 10:58:00	W	6	1
L01	2023-03-21	1900-01-01 10:58:30	W	6	1
L01	2023-03-21	1900-01-01 10:59:00	W	6	1
L01	2023-03-21	1900-01-01 10:59:30	W	6	1
L01	2023-03-21	1900-01-01 11:00:00	W	6	1
L01	2023-03-21	1900-01-01 11:00:30	W	6	1
L01	2023-03-21	1900-01-01 11:01:00	W	6	1
L01	2023-03-21	1900-01-01 11:01:30	W	6	1
L01	2023-03-21	1900-01-01 11:02:00	W	6	1
L01	2023-03-21	1900-01-01 11:02:30	W	6	1
L01	2023-03-21	1900-01-01 11:03:00	W	6	1
L01	2023-03-21	1900-01-01 11:03:30	W	6	1
L01	2023-03-21	1900-01-01 11:04:00	W	6	1
L01	2023-03-21	1900-01-01 11:04:30	W	6	1
L01	2023-03-21	1900-01-01 11:05:00	W	6	1
L01	2023-03-21	1900-01-01 11:05:30	W	6	1
L01	2023-03-21	1900-01-01 11:06:00	W	6	1
L01	2023-03-21	1900-01-01 11:06:30	W	6	1
L01	2023-03-21	1900-01-01 11:07:00	W	6	1
L01	2023-03-21	1900-01-01 11:07:30	W	6	1
L01	2023-03-21	1900-01-01 11:08:00	W	4	1
L01	2023-03-21	1900-01-01 11:08:30	W	4	1
L01	2023-03-21	1900-01-01 11:09:00	W	4	1
L01	2023-03-21	1900-01-01 11:09:30	W	4	1
L01	2023-03-21	1900-01-01 11:10:00	W	4	1
L01	2023-03-21	1900-01-01 11:10:30	W	4	1
L01	2023-03-21	1900-01-01 11:11:00	W	4	1
L01	2023-03-21	1900-01-01 11:11:30	W	4	1
L01	2023-03-21	1900-01-01 11:12:00	W	4	1
L01	2023-03-21	1900-01-01 11:12:30	W	2	1
L01	2023-03-21	1900-01-01 11:13:00	W	2	1
L01	2023-03-21	1900-01-01 11:13:30	W	2	1
L01	2023-03-21	1900-01-01 11:14:00	W	2	1
L01	2023-03-21	1900-01-01 11:14:30	W	2	1
L01	2023-03-21	1900-01-01 11:15:00	W	2	1
L01	2023-03-21	1900-01-01 11:15:30	W	2	1
L01	2023-03-21	1900-01-01 11:16:00	W	2	1
L01	2023-03-21	1900-01-01 11:16:30	W	2	1
L01	2023-03-21	1900-01-01 11:17:00	W	2	1
L01	2023-03-21	1900-01-01 11:17:30	W	2	1
L01	2023-03-21	1900-01-01 11:18:00	W	2	1
L01	2023-03-21	1900-01-01 11:18:30	W	2	1
L01	2023-03-21	1900-01-01 11:19:00	NR	2	1
L01	2023-03-21	1900-01-01 11:19:30	NR	2	1
L01	2023-03-21	1900-01-01 11:20:00	NR	2	1
L01	2023-03-21	1900-01-01 11:20:30	NR	2	1
L01	2023-03-21	1900-01-01 11:21:00	NR	2	1
L01	2023-03-21	1900-01-01 11:21:30	NR	2	1
L01	2023-03-21	1900-01-01 11:22:00	NR	2	1
L01	2023-03-21	1900-01-01 11:22:30	NR	2	1
L01	2023-03-21	1900-01-01 11:23:00	NR	2	1
L01	2023-03-21	1900-01-01 11:23:30	NR	2	1
L01	2023-03-21	1900-01-01 11:24:00	NR	2	1
L01	2023-03-21	1900-01-01 11:24:30	NR	2	1
L01	2023-03-21	1900-01-01 11:25:00	NR	2	1
L01	2023-03-21	1900-01-01 11:25:30	NR	2	1
L01	2023-03-21	1900-01-01 11:26:00	NR	2	1
L01	2023-03-21	1900-01-01 11:26:30	NR	2	1
L01	2023-03-21	1900-01-01 11:27:00	NR	2	1
L01	2023-03-21	1900-01-01 11:27:30	NR	2	1
L01	2023-03-21	1900-01-01 11:28:00	NR	2	1
L01	2023-03-21	1900-01-01 11:28:30	NR	2	1
L01	2023-03-21	1900-01-01 11:29:00	NR	2	1
L01	2023-03-21	1900-01-01 11:29:30	NR	2	1
L01	2023-03-21	1900-01-01 11:30:00	REM	2	1
L01	2023-03-21	1900-01-01 11:30:30	REM	2	1
L01	2023-03-21	1900-01-01 11:31:00	REM	2	1
L01	2023-03-21	1900-01-01 11:31:30	W	2	1
L01	2023-03-21	1900-01-01 11:32:00	W	2	1
L01	2023-03-21	1900-01-01 11:32:30	NR	2	1
L01	2023-03-21	1900-01-01 11:33:00	NR	2	1
L01	2023-03-21	1900-01-01 11:33:30	NR	2	1
L01	2023-03-21	1900-01-01 11:34:00	NR	2	1
L01	2023-03-21	1900-01-01 11:34:30	NR	2	1
L01	2023-03-21	1900-01-01 11:35:00	NR	2	1
L01	2023-03-21	1900-01-01 11:35:30	NR	2	1
L01	2023-03-21	1900-01-01 11:36:00	NR	2	1
L01	2023-03-21	1900-01-01 11:36:30	NR	2	1
L01	2023-03-21	1900-01-01 11:37:00	NR	2	1
L01	2023-03-21	1900-01-01 11:37:30	NR	2	1
L01	2023-03-21	1900-01-01 11:38:00	NR	2	1
L01	2023-03-21	1900-01-01 11:38:30	NR	2	1
L01	2023-03-21	1900-01-01 11:39:00	NR	2	1
L01	2023-03-21	1900-01-01 11:39:30	REM	2	1
L01	2023-03-21	1900-01-01 11:40:00	REM	2	1
L01	2023-03-21	1900-01-01 11:40:30	REM	2	1
L01	2023-03-21	1900-01-01 11:41:00	REM	2	1
L01	2023-03-21	1900-01-01 11:41:30	REM	2	1
L01	2023-03-21	1900-01-01 11:42:00	REM	2	1
L01	2023-03-21	1900-01-01 11:42:30	REM	2	1
L01	2023-03-21	1900-01-01 11:43:00	W	2	1
L01	2023-03-21	1900-01-01 11:43:30	W	2	1
L01	2023-03-21	1900-01-01 11:44:00	NR	2	1
L01	2023-03-21	1900-01-01 11:44:30	NR	2	1
L01	2023-03-21	1900-01-01 11:45:00	NR	2	1
L01	2023-03-21	1900-01-01 11:45:30	NR	2	1
L01	2023-03-21	1900-01-01 11:46:00	NR	2	1
L01	2023-03-21	1900-01-01 11:46:30	NR	2	1
L01	2023-03-21	1900-01-01 11:47:00	NR	2	1
L01	2023-03-21	1900-01-01 11:47:30	NR	2	1
L01	2023-03-21	1900-01-01 11:48:00	W	2	1
L01	2023-03-21	1900-01-01 11:48:30	W	2	1
L01	2023-03-21	1900-01-01 11:49:00	NR	2	1
L01	2023-03-21	1900-01-01 11:49:30	NR	2	1
L01	2023-03-21	1900-01-01 11:50:00	NR	2	1
L01	2023-03-21	1900-01-01 11:50:30	NR	2	1
L01	2023-03-21	1900-01-01 11:51:00	NR	2	1
L01	2023-03-21	1900-01-01 11:51:30	NR	2	1
L01	2023-03-21	1900-01-01 11:52:00	NR	2	1
L01	2023-03-21	1900-01-01 11:52:30	NR	2	1
L01	2023-03-21	1900-01-01 11:53:00	W	2	1
L01	2023-03-21	1900-01-01 11:53:30	W	2	1
L01	2023-03-21	1900-01-01 11:54:00	W	2	1
L01	2023-03-21	1900-01-01 11:54:30	W	2	1
L01	2023-03-21	1900-01-01 11:55:00	W	2	1
L01	2023-03-21	1900-01-01 11:55:30	W	2	1
L01	2023-03-21	1900-01-01 11:56:00	NR	2	1
L01	2023-03-21	1900-01-01 11:56:30	NR	2	1
L01	2023-03-21	1900-01-01 11:57:00	NR	2	1
L01	2023-03-21	1900-01-01 11:57:30	NR	2	1
L01	2023-03-21	1900-01-01 11:58:00	NR	2	1
L01	2023-03-21	1900-01-01 11:58:30	NR	2	1
L01	2023-03-21	1900-01-01 11:59:00	W	2	1
L01	2023-03-21	1900-01-01 11:59:30	W	2	1
L01	2023-03-21	1900-01-01 12:00:00	W	4	1
L01	2023-03-21	1900-01-01 12:00:30	W	4	1
L01	2023-03-21	1900-01-01 12:01:00	W	4	1
L01	2023-03-21	1900-01-01 12:01:30	W	4	1
L01	2023-03-21	1900-01-01 12:02:00	W	4	1
L01	2023-03-21	1900-01-01 12:02:30	W	4	1
L01	2023-03-21	1900-01-01 12:03:00	W	4	1
L01	2023-03-21	1900-01-01 12:03:30	W	4	1
L01	2023-03-21	1900-01-01 12:04:00	W	2	1
L01	2023-03-21	1900-01-01 12:04:30	Dr	2	1
L01	2023-03-21	1900-01-01 12:05:00	Dr	2	1
L01	2023-03-21	1900-01-01 12:05:30	Dr	2	1
L01	2023-03-21	1900-01-01 12:06:00	NR	2	1
L01	2023-03-21	1900-01-01 12:06:30	NR	2	1
L01	2023-03-21	1900-01-01 12:07:00	NR	2	1
L01	2023-03-21	1900-01-01 12:07:30	NR	2	1
L01	2023-03-21	1900-01-01 12:08:00	NR	2	1
L01	2023-03-21	1900-01-01 12:08:30	REM	2	1
L01	2023-03-21	1900-01-01 12:09:00	REM	2	1
L01	2023-03-21	1900-01-01 12:09:30	REM	2	1
L01	2023-03-21	1900-01-01 12:10:00	W	6	1
L01	2023-03-21	1900-01-01 12:10:30	W	6	1
L01	2023-03-21	1900-01-01 12:11:00	W	6	1
L01	2023-03-21	1900-01-01 12:11:30	W	6	1
L01	2023-03-21	1900-01-01 12:12:00	W	6	1
L01	2023-03-21	1900-01-01 12:12:30	W	6	1
L01	2023-03-21	1900-01-01 12:13:00	W	6	1
L01	2023-03-21	1900-01-01 12:13:30	W	6	1
L01	2023-03-21	1900-01-01 12:14:00	W	6	1
L01	2023-03-21	1900-01-01 12:14:30	W	6	1
L01	2023-03-21	1900-01-01 12:15:00	W	6	1
L01	2023-03-21	1900-01-01 12:15:30	W	6	1
L01	2023-03-21	1900-01-01 12:16:00	W	6	1
L01	2023-03-21	1900-01-01 12:16:30	W	6	1
L01	2023-03-21	1900-01-01 12:17:00	W	6	1
L01	2023-03-21	1900-01-01 12:17:30	W	6	1
L01	2023-03-21	1900-01-01 12:18:00	W	6	1
L01	2023-03-21	1900-01-01 12:18:30	W	6	1
L01	2023-03-21	1900-01-01 12:19:00	W	6	1
L01	2023-03-21	1900-01-01 12:19:30	W	6	1
L01	2023-03-21	1900-01-01 12:20:00	W	6	1
L01	2023-03-21	1900-01-01 12:20:30	W	6	1
L01	2023-03-21	1900-01-01 12:21:00	W	6	1
L01	2023-03-21	1900-01-01 12:21:30	W	6	1
L01	2023-03-21	1900-01-01 12:22:00	W	6	1
L01	2023-03-21	1900-01-01 12:22:30	W	6	1
L01	2023-03-21	1900-01-01 12:23:00	W	4	1
L01	2023-03-21	1900-01-01 12:23:30	W	4	1
L01	2023-03-21	1900-01-01 12:24:00	W	4	1
L01	2023-03-21	1900-01-01 12:24:30	W	4	1
L01	2023-03-21	1900-01-01 12:25:00	W	4	1
L01	2023-03-21	1900-01-01 12:25:30	W	4	1
L01	2023-03-21	1900-01-01 12:26:00	W	4	1
L01	2023-03-21	1900-01-01 12:26:30	W	4	1
L01	2023-03-21	1900-01-01 12:27:00	W	4	1
L01	2023-03-21	1900-01-01 12:27:30	W	4	1
L01	2023-03-21	1900-01-01 12:28:00	W	5	1
L01	2023-03-21	1900-01-01 12:28:30	W	5	1
L01	2023-03-21	1900-01-01 12:29:00	W	5	1
L01	2023-03-21	1900-01-01 12:29:30	W	5	1
L01	2023-03-21	1900-01-01 12:30:00	W	5	1
L01	2023-03-21	1900-01-01 12:30:30	W	5	1
L01	2023-03-21	1900-01-01 12:31:00	W	5	1
L01	2023-03-21	1900-01-01 12:31:30	W	4	1
L01	2023-03-21	1900-01-01 12:32:00	W	5	1
L01	2023-03-21	1900-01-01 12:32:30	W	5	1
L01	2023-03-21	1900-01-01 12:33:00	W	4	1
L01	2023-03-21	1900-01-01 12:33:30	W	4	1
L01	2023-03-21	1900-01-01 12:34:00	W	1	1
L01	2023-03-21	1900-01-01 12:34:30	W	1	1
L01	2023-03-21	1900-01-01 12:35:00	W	1	1
L01	2023-03-21	1900-01-01 12:35:30	W	1	1
L01	2023-03-21	1900-01-01 12:36:00	W	1	1
L01	2023-03-21	1900-01-01 12:36:30	W	1	1
L01	2023-03-21	1900-01-01 12:37:00	W	1	1
L01	2023-03-21	1900-01-01 12:37:30	W	1	1
L01	2023-03-21	1900-01-01 12:38:00	W	1	1
L01	2023-03-21	1900-01-01 12:38:30	W	1	1
L01	2023-03-21	1900-01-01 12:39:00	W	1	1
L01	2023-03-21	1900-01-01 12:39:30	W	1	1
L01	2023-03-21	1900-01-01 12:40:00	W	1	1
L01	2023-03-21	1900-01-01 12:40:30	W	1	1
L01	2023-03-21	1900-01-01 12:41:00	W	1	1
L01	2023-03-21	1900-01-01 12:41:30	W	1	1
L01	2023-03-21	1900-01-01 12:42:00	W	1	1
L01	2023-03-21	1900-01-01 12:42:30	W	1	1
L01	2023-03-21	1900-01-01 12:43:00	NR	1	1
L01	2023-03-21	1900-01-01 12:43:30	NR	1	1
L01	2023-03-21	1900-01-01 12:44:00	NR	1	1
L01	2023-03-21	1900-01-01 12:44:30	W	1	1
L01	2023-03-21	1900-01-01 12:45:00	W	1	1
L01	2023-03-21	1900-01-01 12:45:30	NR	1	1
L01	2023-03-21	1900-01-01 12:46:00	NR	1	1
L01	2023-03-21	1900-01-01 12:46:30	NR	1	1
L01	2023-03-21	1900-01-01 12:47:00	NR	1	1
L01	2023-03-21	1900-01-01 12:47:30	NR	1	1
L01	2023-03-21	1900-01-01 12:48:00	NR	1	1
L01	2023-03-21	1900-01-01 12:48:30	NR	1	1
L01	2023-03-21	1900-01-01 12:49:00	NR	1	1
L01	2023-03-21	1900-01-01 12:49:30	NR	1	1
L01	2023-03-21	1900-01-01 12:50:00	NR	1	1
L01	2023-03-21	1900-01-01 12:50:30	NR	2	1
L01	2023-03-21	1900-01-01 12:51:00	NR	2	1
L01	2023-03-21	1900-01-01 12:51:30	NR	2	1
L01	2023-03-21	1900-01-01 12:52:00	NR	2	1
L01	2023-03-21	1900-01-01 12:52:30	NR	2	1
L01	2023-03-21	1900-01-01 12:53:00	NR	2	1
L01	2023-03-21	1900-01-01 12:53:30	NR	2	1
L01	2023-03-21	1900-01-01 12:54:00	NR	2	1
L01	2023-03-21	1900-01-01 12:54:30	REM	2	1
L01	2023-03-21	1900-01-01 12:55:00	REM	2	1
L01	2023-03-21	1900-01-01 12:55:30	REM	2	1
L01	2023-03-21	1900-01-01 12:56:00	REM	2	1
L01	2023-03-21	1900-01-01 12:56:30	REM	2	1
L01	2023-03-21	1900-01-01 12:57:00	Dr	2	1
L01	2023-03-21	1900-01-01 12:57:30	Dr	2	1
L01	2023-03-21	1900-01-01 12:58:00	Dr	2	1
L01	2023-03-21	1900-01-01 12:58:30	Dr	2	1
L01	2023-03-21	1900-01-01 12:59:00	Dr	1	1
L01	2023-03-21	1900-01-01 12:59:30	Dr	1	1
L01	2023-03-21	1900-01-01 13:00:00	NR	1	1
L01	2023-03-21	1900-01-01 13:00:30	NR	1	1
L01	2023-03-21	1900-01-01 13:01:00	NR	1	1
L01	2023-03-21	1900-01-01 13:01:30	NR	1	1
L01	2023-03-21	1900-01-01 13:02:00	NR	1	1
L01	2023-03-21	1900-01-01 13:02:30	W	3	1
L01	2023-03-21	1900-01-01 13:03:00	W	4	1
L01	2023-03-21	1900-01-01 13:03:30	W	4	1
L01	2023-03-21	1900-01-01 13:04:00	W	4	1
L01	2023-03-21	1900-01-01 13:04:30	W	4	1
L01	2023-03-21	1900-01-01 13:05:00	W	4	1
L01	2023-03-21	1900-01-01 13:05:30	W	4	1
L01	2023-03-21	1900-01-01 13:06:00	W	0	1
L01	2023-03-21	1900-01-01 13:06:30	W	0	1
L01	2023-03-21	1900-01-01 13:07:00	W	0	1
L01	2023-03-21	1900-01-01 13:07:30	W	6	1
L01	2023-03-21	1900-01-01 13:08:00	W	6	1
L01	2023-03-21	1900-01-01 13:08:30	W	6	1
L01	2023-03-21	1900-01-01 13:09:00	W	6	1
L01	2023-03-21	1900-01-01 13:09:30	W	6	1
L01	2023-03-21	1900-01-01 13:10:00	W	6	1
L01	2023-03-21	1900-01-01 13:10:30	W	6	1
L01	2023-03-21	1900-01-01 13:11:00	W	6	1
L01	2023-03-21	1900-01-01 13:11:30	W	6	1
L01	2023-03-21	1900-01-01 13:12:00	W	6	1
L01	2023-03-21	1900-01-01 13:12:30	W	6	1
L01	2023-03-21	1900-01-01 13:13:00	W	6	1
L01	2023-03-21	1900-01-01 13:13:30	W	6	1
L01	2023-03-21	1900-01-01 13:14:00	W	6	1
L01	2023-03-21	1900-01-01 13:14:30	W	6	1
L01	2023-03-21	1900-01-01 13:15:00	W	6	1
L01	2023-03-21	1900-01-01 13:15:30	W	6	1
L01	2023-03-21	1900-01-01 13:16:00	W	6	1
L01	2023-03-21	1900-01-01 13:16:30	W	6	1
L01	2023-03-21	1900-01-01 13:17:00	W	4	1
L01	2023-03-21	1900-01-01 13:17:30	W	4	1
L01	2023-03-21	1900-01-01 13:18:00	W	4	1
L01	2023-03-21	1900-01-01 13:18:30	W	4	1
L01	2023-03-21	1900-01-01 13:19:00	W	4	1
L01	2023-03-21	1900-01-01 13:19:30	W	4	1
L01	2023-03-21	1900-01-01 13:20:00	W	4	1
L01	2023-03-21	1900-01-01 13:20:30	W	4	1
L01	2023-03-21	1900-01-01 13:21:00	W	4	1
L01	2023-03-21	1900-01-01 13:21:30	W	2	1
L01	2023-03-21	1900-01-01 13:22:00	W	2	1
L01	2023-03-21	1900-01-01 13:22:30	Dr	2	1
L01	2023-03-21	1900-01-01 13:23:00	Dr	2	1
L01	2023-03-21	1900-01-01 13:23:30	NR	2	1
L01	2023-03-21	1900-01-01 13:24:00	NR	2	1
L01	2023-03-21	1900-01-01 13:24:30	NR	1	1
L01	2023-03-21	1900-01-01 13:25:00	NR	1	1
L01	2023-03-21	1900-01-01 13:25:30	REM	1	1
L01	2023-03-21	1900-01-01 13:26:00	REM	1	1
L01	2023-03-21	1900-01-01 13:26:30	REM	1	1
L01	2023-03-21	1900-01-01 13:27:00	NR	1	1
L01	2023-03-21	1900-01-01 13:27:30	NR	1	1
L01	2023-03-21	1900-01-01 13:28:00	NR	1	1
L01	2023-03-21	1900-01-01 13:28:30	W	4	1
L01	2023-03-21	1900-01-01 13:29:00	W	1	1
L01	2023-03-21	1900-01-01 13:29:30	W	1	1
L01	2023-03-21	1900-01-01 13:30:00	W	1	1
L01	2023-03-21	1900-01-01 13:30:30	W	1	1
L01	2023-03-21	1900-01-01 13:31:00	W	1	1
L01	2023-03-21	1900-01-01 13:31:30	W	1	1
L01	2023-03-21	1900-01-01 13:32:00	W	1	1
L01	2023-03-21	1900-01-01 13:32:30	W	1	1
L01	2023-03-21	1900-01-01 13:33:00	Dr	1	1
L01	2023-03-21	1900-01-01 13:33:30	Dr	1	1
L01	2023-03-21	1900-01-01 13:34:00	Dr	1	1
L01	2023-03-21	1900-01-01 13:34:30	Dr	1	1
L01	2023-03-21	1900-01-01 13:35:00	NR	1	1
L01	2023-03-21	1900-01-01 13:35:30	NR	1	1
L01	2023-03-21	1900-01-01 13:36:00	NR	1	1
L01	2023-03-21	1900-01-01 13:36:30	NR	1	1
L01	2023-03-21	1900-01-01 13:37:00	NR	1	1
L01	2023-03-21	1900-01-01 13:37:30	NR	1	1
L01	2023-03-21	1900-01-01 13:38:00	NR	1	1
L01	2023-03-21	1900-01-01 13:38:30	NR	1	1
L01	2023-03-21	1900-01-01 13:39:00	W	1	1
L01	2023-03-21	1900-01-01 13:39:30	W	3	1
L01	2023-03-21	1900-01-01 13:40:00	W	3	1
L01	2023-03-21	1900-01-01 13:40:30	W	3	1
L01	2023-03-21	1900-01-01 13:41:00	W	3	1
L01	2023-03-21	1900-01-01 13:41:30	W	3	1
L01	2023-03-21	1900-01-01 13:42:00	W	4	1
L01	2023-03-21	1900-01-01 13:42:30	W	4	1
L01	2023-03-21	1900-01-01 13:43:00	W	2	1
L01	2023-03-21	1900-01-01 13:43:30	W	2	1
L01	2023-03-21	1900-01-01 13:44:00	NR	2	1
L01	2023-03-21	1900-01-01 13:44:30	NR	2	1
L01	2023-03-21	1900-01-01 13:45:00	NR	2	1
L01	2023-03-21	1900-01-01 13:45:30	NR	2	1
L01	2023-03-21	1900-01-01 13:46:00	NR	2	1
L01	2023-03-21	1900-01-01 13:46:30	NR	2	1
L01	2023-03-21	1900-01-01 13:47:00	REM	2	1
L01	2023-03-21	1900-01-01 13:47:30	REM	2	1
L01	2023-03-21	1900-01-01 13:48:00	REM	2	1
L01	2023-03-21	1900-01-01 13:48:30	REM	2	1
L01	2023-03-21	1900-01-01 13:49:00	REM	1	1
L01	2023-03-21	1900-01-01 13:49:30	REM	1	1
L01	2023-03-21	1900-01-01 13:50:00	REM	1	1
L01	2023-03-21	1900-01-01 13:50:30	W	1	1
L01	2023-03-21	1900-01-01 13:51:00	W	1	1
L01	2023-03-21	1900-01-01 13:51:30	W	1	1
L01	2023-03-21	1900-01-01 13:52:00	Dr	1	1
L01	2023-03-21	1900-01-01 13:52:30	Dr	1	1
L01	2023-03-21	1900-01-01 13:53:00	Dr	1	1
L01	2023-03-21	1900-01-01 13:53:30	Dr	1	1
L01	2023-03-21	1900-01-01 13:54:00	Dr	1	1
L01	2023-03-21	1900-01-01 13:54:30	NR	1	1
L01	2023-03-21	1900-01-01 13:55:00	NR	1	1
L01	2023-03-21	1900-01-01 13:55:30	NR	1	1
L01	2023-03-21	1900-01-01 13:56:00	NR	1	1
L01	2023-03-21	1900-01-01 13:56:30	NR	1	1
L01	2023-03-21	1900-01-01 13:57:00	NR	1	1
L01	2023-03-21	1900-01-01 13:57:30	NR	1	1
L01	2023-03-21	1900-01-01 13:58:00	W	1	1
L01	2023-03-21	1900-01-01 13:58:30	W	4	1
L01	2023-03-21	1900-01-01 13:59:00	W	4	1
L01	2023-03-21	1900-01-01 13:59:30	W	6	1
L01	2023-03-21	1900-01-01 14:00:00	W	6	1
L01	2023-03-21	1900-01-01 14:00:30	W	6	1
L01	2023-03-21	1900-01-01 14:01:00	W	6	1
L01	2023-03-21	1900-01-01 14:01:30	W	6	1
L01	2023-03-21	1900-01-01 14:02:00	W	6	1
L01	2023-03-21	1900-01-01 14:02:30	W	6	1
L01	2023-03-21	1900-01-01 14:03:00	W	6	1
L01	2023-03-21	1900-01-01 14:03:30	W	6	1
L01	2023-03-21	1900-01-01 14:04:00	W	6	1
L01	2023-03-21	1900-01-01 14:04:30	W	6	1
L01	2023-03-21	1900-01-01 14:05:00	W	6	1
L01	2023-03-21	1900-01-01 14:05:30	W	6	1
L01	2023-03-21	1900-01-01 14:06:00	W	6	1
L01	2023-03-21	1900-01-01 14:06:30	W	6	1
L01	2023-03-21	1900-01-01 14:07:00	W	6	1
L01	2023-03-21	1900-01-01 14:07:30	W	6	1
L01	2023-03-21	1900-01-01 14:08:00	W	6	1
L01	2023-03-21	1900-01-01 14:08:30	W	6	1
L01	2023-03-21	1900-01-01 14:09:00	W	6	1
L01	2023-03-21	1900-01-01 14:09:30	W	6	1
L01	2023-03-21	1900-01-01 14:10:00	W	6	1
L01	2023-03-21	1900-01-01 14:10:30	W	6	1
L01	2023-03-21	1900-01-01 14:11:00	W	6	1
L01	2023-03-21	1900-01-01 14:11:30	W	6	1
L01	2023-03-21	1900-01-01 14:12:00	W	6	1
L01	2023-03-21	1900-01-01 14:12:30	W	6	1
L01	2023-03-21	1900-01-01 14:13:00	W	6	1
L01	2023-03-21	1900-01-01 14:13:30	W	6	1
L01	2023-03-21	1900-01-01 14:14:00	W	6	1
L01	2023-03-21	1900-01-01 14:14:30	W	6	1
L01	2023-03-21	1900-01-01 14:15:00	W	6	1
L01	2023-03-21	1900-01-01 14:15:30	W	6	1
L01	2023-03-21	1900-01-01 14:16:00	W	6	1
L01	2023-03-21	1900-01-01 14:16:30	W	6	1
L01	2023-03-21	1900-01-01 14:17:00	W	6	1
L01	2023-03-21	1900-01-01 14:17:30	W	6	1
L01	2023-03-21	1900-01-01 14:18:00	W	6	1
L01	2023-03-21	1900-01-01 14:18:30	W	6	1
L01	2023-03-21	1900-01-01 14:19:00	W	6	1
L01	2023-03-21	1900-01-01 14:19:30	W	6	1
L01	2023-03-21	1900-01-01 14:20:00	W	6	1
L01	2023-03-21	1900-01-01 14:20:30	W	6	1
L01	2023-03-21	1900-01-01 14:21:00	W	6	1
L01	2023-03-21	1900-01-01 14:21:30	W	6	1
L01	2023-03-21	1900-01-01 14:22:00	W	4	1
L01	2023-03-21	1900-01-01 14:22:30	W	4	1
L01	2023-03-21	1900-01-01 14:23:00	W	4	1
L01	2023-03-21	1900-01-01 14:23:30	W	4	1
L01	2023-03-21	1900-01-01 14:24:00	W	4	1
L01	2023-03-21	1900-01-01 14:24:30	W	4	1
L01	2023-03-21	1900-01-01 14:25:00	W	4	1
L01	2023-03-21	1900-01-01 14:25:30	W	4	1
L01	2023-03-21	1900-01-01 14:26:00	W	4	1
L01	2023-03-21	1900-01-01 14:26:30	W	6	1
L01	2023-03-21	1900-01-01 14:27:00	W	6	1
L01	2023-03-21	1900-01-01 14:27:30	W	6	1
L01	2023-03-21	1900-01-01 14:28:00	W	6	1
L01	2023-03-21	1900-01-01 14:28:30	W	4	1
L01	2023-03-21	1900-01-01 14:29:00	W	4	1
L01	2023-03-21	1900-01-01 14:29:30	W	4	1
L01	2023-03-21	1900-01-01 14:30:00	W	4	1
L01	2023-03-21	1900-01-01 14:30:30	W	4	1
L01	2023-03-21	1900-01-01 14:31:00	W	4	1
L01	2023-03-21	1900-01-01 14:31:30	W	4	1
L01	2023-03-21	1900-01-01 14:32:00	W	4	1
L01	2023-03-21	1900-01-01 14:32:30	W	4	1
L01	2023-03-21	1900-01-01 14:33:00	W	4	1
L01	2023-03-21	1900-01-01 14:33:30	W	4	1
L01	2023-03-21	1900-01-01 14:34:00	W	4	1
L01	2023-03-21	1900-01-01 14:34:30	W	4	1
L01	2023-03-21	1900-01-01 14:35:00	W	6	1
L01	2023-03-21	1900-01-01 14:35:30	W	6	1
L01	2023-03-21	1900-01-01 14:36:00	W	6	1
L01	2023-03-21	1900-01-01 14:36:30	W	6	1
L01	2023-03-21	1900-01-01 14:37:00	W	6	1
L01	2023-03-21	1900-01-01 14:37:30	W	6	1
L01	2023-03-21	1900-01-01 14:38:00	W	6	1
L01	2023-03-21	1900-01-01 14:38:30	W	6	1
L01	2023-03-21	1900-01-01 14:39:00	W	6	1
[truncated: 67,121 more rows]

## Sheet: RawData_PhaseII
Lamb_ID	Date	Timestamp	VigilanceState	BehaviouralScore	RecordingDay
L01	2023-04-28	22:00:00	NR	2	1
L01	2023-04-28	22:00:30	NR	2	1
L01	2023-04-28	22:01:00	NR	2	1
L01	2023-04-28	22:01:30	NR	2	1
L01	2023-04-28	22:02:00	W	2	1
L01	2023-04-28	22:02:30	NR	2	1
L01	2023-04-28	22:03:00	NR	2	1
L01	2023-04-28	22:03:30	NR	2	1
L01	2023-04-28	22:04:00	NR	2	1
L01	2023-04-28	22:04:30	NR	2	1
L01	2023-04-28	22:05:00	NR	2	1
L01	2023-04-28	22:05:30	NR	2	1
L01	2023-04-28	22:06:00	NR	2	1
L01	2023-04-28	22:06:30	NR	2	1
L01	2023-04-28	22:07:00	NR	2	1
L01	2023-04-28	22:07:30	NR	2	1
L01	2023-04-28	22:08:00	NR	2	1
L01	2023-04-28	22:08:30	NR	2	1
L01	2023-04-28	22:09:00	NR	2	1
L01	2023-04-28	22:09:30	NR	2	1
L01	2023-04-28	22:10:00	NR	2	1
L01	2023-04-28	22:10:30	NR	2	1
L01	2023-04-28	22:11:00	NR	2	1
L01	2023-04-28	22:11:30	NR	2	1
L01	2023-04-28	22:12:00	W	2	1
L01	2023-04-28	22:12:30	W	2	1
L01	2023-04-28	22:13:00	W	2	1
L01	2023-04-28	22:13:30	W	2	1
L01	2023-04-28	22:14:00	W	2	1
L01	2023-04-28	22:14:30	W	2	1
L01	2023-04-28	22:15:00	Dr	2	1
L01	2023-04-28	22:15:30	Dr	2	1
L01	2023-04-28	22:16:00	NR	2	1
L01	2023-04-28	22:16:30	NR	2	1
L01	2023-04-28	22:17:00	W	2	1
L01	2023-04-28	22:17:30	W	2	1
L01	2023-04-28	22:18:00	Dr	2	1
L01	2023-04-28	22:18:30	Dr	2	1
L01	2023-04-28	22:19:00	REM	1	1
L01	2023-04-28	22:19:30	REM	1	1
L01	2023-04-28	22:20:00	REM	1	1
L01	2023-04-28	22:20:30	REM	1	1
L01	2023-04-28	22:21:00	W	1	1
L01	2023-04-28	22:21:30	REM	1	1
L01	2023-04-28	22:22:00	REM	1	1
L01	2023-04-28	22:22:30	REM	1	1
L01	2023-04-28	22:23:00	W	2	1
L01	2023-04-28	22:23:30	W	2	1
L01	2023-04-28	22:24:00	NR	2	1
L01	2023-04-28	22:24:30	NR	2	1
L01	2023-04-28	22:25:00	NR	2	1
L01	2023-04-28	22:25:30	NR	2	1
L01	2023-04-28	22:26:00	NR	2	1
L01	2023-04-28	22:26:30	NR	2	1
L01	2023-04-28	22:27:00	NR	2	1
L01	2023-04-28	22:27:30	NR	2	1
L01	2023-04-28	22:28:00	NR	2	1
L01	2023-04-28	22:28:30	NR	2	1
L01	2023-04-28	22:29:00	NR	2	1
L01	2023-04-28	22:29:30	NR	2	1
L01	2023-04-28	22:30:00	NR	2	1
L01	2023-04-28	22:30:30	NR	2	1
L01	2023-04-28	22:31:00	NR	2	1
L01	2023-04-28	22:31:30	NR	2	1
L01	2023-04-28	22:32:00	NR	2	1
L01	2023-04-28	22:32:30	NR	2	1
L01	2023-04-28	22:33:00	NR	2	1
L01	2023-04-28	22:33:30	NR	2	1
L01	2023-04-28	22:34:00	NR	2	1
L01	2023-04-28	22:34:30	NR	2	1
L01	2023-04-28	22:35:00	W	2	1
L01	2023-04-28	22:35:30	NR	2	1
L01	2023-04-28	22:36:00	NR	2	1
L01	2023-04-28	22:36:30	W	2	1
L01	2023-04-28	22:37:00	W	2	1
L01	2023-04-28	22:37:30	W	2	1
L01	2023-04-28	22:38:00	Ru	2	1
L01	2023-04-28	22:38:30	Ru	2	1
L01	2023-04-28	22:39:00	Ru	2	1
L01	2023-04-28	22:39:30	Ru	2	1
L01	2023-04-28	22:40:00	Ru	2	1
L01	2023-04-28	22:40:30	Ru	2	1
L01	2023-04-28	22:41:00	Ru	2	1
L01	2023-04-28	22:41:30	Ru	2	1
L01	2023-04-28	22:42:00	Ru	2	1
L01	2023-04-28	22:42:30	Ru	2	1
L01	2023-04-28	22:43:00	Ru	2	1
L01	2023-04-28	22:43:30	Ru	2	1
L01	2023-04-28	22:44:00	Ru	2	1
L01	2023-04-28	22:44:30	Ru	2	1
L01	2023-04-28	22:45:00	Ru	2	1
L01	2023-04-28	22:45:30	Ru	2	1
L01	2023-04-28	22:46:00	Ru	2	1
L01	2023-04-28	22:46:30	Ru	2	1
L01	2023-04-28	22:47:00	Ru	2	1
L01	2023-04-28	22:47:30	Ru	2	1
L01	2023-04-28	22:48:00	Ru	2	1
L01	2023-04-28	22:48:30	Ru	2	1
L01	2023-04-28	22:49:00	Ru	2	1
L01	2023-04-28	22:49:30	Ru	2	1
L01	2023-04-28	22:50:00	Ru	2	1
L01	2023-04-28	22:50:30	Ru	2	1
L01	2023-04-28	22:51:00	Ru	2	1
L01	2023-04-28	22:51:30	Ru	2	1
L01	2023-04-28	22:52:00	Ru	2	1
L01	2023-04-28	22:52:30	Ru	2	1
L01	2023-04-28	22:53:00	Ru	2	1
L01	2023-04-28	22:53:30	Ru	2	1
L01	2023-04-28	22:54:00	Ru	2	1
L01	2023-04-28	22:54:30	Ru	2	1
L01	2023-04-28	22:55:00	Ru	2	1
L01	2023-04-28	22:55:30	Ru	2	1
L01	2023-04-28	22:56:00	Ru	2	1
L01	2023-04-28	22:56:30	Ru	2	1
L01	2023-04-28	22:57:00	W	4	1
L01	2023-04-28	22:57:30	W	4	1
L01	2023-04-28	22:58:00	W	4	1
L01	2023-04-28	22:58:30	W	4	1
L01	2023-04-28	22:59:00	W	2	1
L01	2023-04-28	22:59:30	W	2	1
L01	2023-04-28	23:00:00	W	2	1
L01	2023-04-28	23:00:30	W	2	1
L01	2023-04-28	23:01:00	W	2	1
L01	2023-04-28	23:01:30	W	2	1
L01	2023-04-28	23:02:00	W	2	1
L01	2023-04-28	23:02:30	W	2	1
L01	2023-04-28	23:03:00	W	2	1
L01	2023-04-28	23:03:30	W	2	1
L01	2023-04-28	23:04:00	W	2	1
L01	2023-04-28	23:04:30	W	2	1
L01	2023-04-28	23:05:00	W	3	1
L01	2023-04-28	23:05:30	W	5	1
L01	2023-04-28	23:06:00	W	5	1
L01	2023-04-28	23:06:30	W	5	1
L01	2023-04-28	23:07:00	W	5	1
L01	2023-04-28	23:07:30	W	5	1
L01	2023-04-28	23:08:00	W	6	1
L01	2023-04-28	23:08:30	W	6	1
L01	2023-04-28	23:09:00	W	6	1
L01	2023-04-28	23:09:30	W	6	1
L01	2023-04-28	23:10:00	W	6	1
L01	2023-04-28	23:10:30	W	6	1
L01	2023-04-28	23:11:00	W	6	1
L01	2023-04-28	23:11:30	Ru	4	1
L01	2023-04-28	23:12:00	Ru	4	1
L01	2023-04-28	23:12:30	Ru	4	1
L01	2023-04-28	23:13:00	Ru	4	1
L01	2023-04-28	23:13:30	Ru	4	1
L01	2023-04-28	23:14:00	Ru	4	1
L01	2023-04-28	23:14:30	Ru	4	1
L01	2023-04-28	23:15:00	Ru	4	1
L01	2023-04-28	23:15:30	Ru	4	1
L01	2023-04-28	23:16:00	Ru	4	1
L01	2023-04-28	23:16:30	Ru	4	1
L01	2023-04-28	23:17:00	Ru	4	1
L01	2023-04-28	23:17:30	Ru	4	1
L01	2023-04-28	23:18:00	Ru	4	1
L01	2023-04-28	23:18:30	Ru	4	1
L01	2023-04-28	23:19:00	Ru	4	1
L01	2023-04-28	23:19:30	Ru	2	1
L01	2023-04-28	23:20:00	Ru	2	1
L01	2023-04-28	23:20:30	Ru	2	1
L01	2023-04-28	23:21:00	Ru	2	1
L01	2023-04-28	23:21:30	Ru	2	1
L01	2023-04-28	23:22:00	Ru	2	1
L01	2023-04-28	23:22:30	Ru	2	1
L01	2023-04-28	23:23:00	Ru	2	1
L01	2023-04-28	23:23:30	Ru	2	1
L01	2023-04-28	23:24:00	Ru	2	1
L01	2023-04-28	23:24:30	Ru	2	1
L01	2023-04-28	23:25:00	Ru	2	1
L01	2023-04-28	23:25:30	Ru	2	1
L01	2023-04-28	23:26:00	Ru	2	1
L01	2023-04-28	23:26:30	Ru	2	1
L01	2023-04-28	23:27:00	Ru	2	1
L01	2023-04-28	23:27:30	Ru	2	1
L01	2023-04-28	23:28:00	Ru	2	1
L01	2023-04-28	23:28:30	W	2	1
L01	2023-04-28	23:29:00	W	6	1
L01	2023-04-28	23:29:30	W	6	1
L01	2023-04-28	23:30:00	W	6	1
L01	2023-04-28	23:30:30	W	6	1
L01	2023-04-28	23:31:00	W	6	1
L01	2023-04-28	23:31:30	W	6	1
L01	2023-04-28	23:32:00	Dr	2	1
L01	2023-04-28	23:32:30	Dr	2	1
L01	2023-04-28	23:33:00	NR	2	1
L01	2023-04-28	23:33:30	NR	2	1
L01	2023-04-28	23:34:00	W	5	1
L01	2023-04-28	23:34:30	W	4	1
L01	2023-04-28	23:35:00	W	4	1
L01	2023-04-28	23:35:30	Ru	4	1
L01	2023-04-28	23:36:00	Ru	4	1
L01	2023-04-28	23:36:30	Ru	4	1
L01	2023-04-28	23:37:00	Ru	4	1
L01	2023-04-28	23:37:30	W	4	1
L01	2023-04-28	23:38:00	W	4	1
L01	2023-04-28	23:38:30	W	4	1
L01	2023-04-28	23:39:00	W	4	1
L01	2023-04-28	23:39:30	W	5	1
L01	2023-04-28	23:40:00	W	5	1
L01	2023-04-28	23:40:30	W	5	1
L01	2023-04-28	23:41:00	W	5	1
L01	2023-04-28	23:41:30	W	5	1
L01	2023-04-28	23:42:00	W	5	1
L01	2023-04-28	23:42:30	W	5	1
L01	2023-04-28	23:43:00	Dr	2	1
L01	2023-04-28	23:43:30	Dr	2	1
L01	2023-04-28	23:44:00	Dr	2	1
L01	2023-04-28	23:44:30	Dr	2	1
L01	2023-04-28	23:45:00	W	5	1
L01	2023-04-28	23:45:30	W	5	1
L01	2023-04-28	23:46:00	W	5	1
L01	2023-04-28	23:46:30	W	5	1
L01	2023-04-28	23:47:00	W	5	1
L01	2023-04-28	23:47:30	W	5	1
L01	2023-04-28	23:48:00	W	5	1
L01	2023-04-28	23:48:30	W	5	1
L01	2023-04-28	23:49:00	W	5	1
L01	2023-04-28	23:49:30	W	5	1
L01	2023-04-28	23:50:00	W	5	1
L01	2023-04-28	23:50:30	W	5	1
L01	2023-04-28	23:51:00	W	5	1
L01	2023-04-28	23:51:30	W	5	1
L01	2023-04-28	23:52:00	W	5	1
L01	2023-04-28	23:52:30	W	5	1
L01	2023-04-28	23:53:00	W	5	1
L01	2023-04-28	23:53:30	W	5	1
L01	2023-04-28	23:54:00	W	4	1
L01	2023-04-28	23:54:30	W	4	1
L01	2023-04-28	23:55:00	NR	2	1
L01	2023-04-28	23:55:30	NR	2	1
L01	2023-04-28	23:56:00	NR	2	1
L01	2023-04-28	23:56:30	NR	2	1
L01	2023-04-28	23:57:00	W	4	1
L01	2023-04-28	23:57:30	W	2	1
L01	2023-04-28	23:58:00	Dr	2	1
L01	2023-04-28	23:58:30	Dr	2	1
L01	2023-04-28	23:59:00	NR	2	1
L01	2023-04-28	23:59:30	NR	2	1
L01	2023-04-29	1900-01-01	NR	2	1
L01	2023-04-29	1900-01-01 00:00:30	NR	2	1
L01	2023-04-29	1900-01-01 00:01:00	NR	2	1
L01	2023-04-29	1900-01-01 00:01:30	W	2	1
L01	2023-04-29	1900-01-01 00:02:00	W	2	1
L01	2023-04-29	1900-01-01 00:02:30	Dr	2	1
L01	2023-04-29	1900-01-01 00:03:00	Dr	2	1
L01	2023-04-29	1900-01-01 00:03:30	Dr	2	1
L01	2023-04-29	1900-01-01 00:04:00	NR	2	1
L01	2023-04-29	1900-01-01 00:04:30	NR	2	1
L01	2023-04-29	1900-01-01 00:05:00	NR	2	1
L01	2023-04-29	1900-01-01 00:05:30	NR	2	1
L01	2023-04-29	1900-01-01 00:06:00	NR	2	1
L01	2023-04-29	1900-01-01 00:06:30	NR	2	1
L01	2023-04-29	1900-01-01 00:07:00	NR	2	1
L01	2023-04-29	1900-01-01 00:07:30	NR	2	1
L01	2023-04-29	1900-01-01 00:08:00	NR	1	1
L01	2023-04-29	1900-01-01 00:08:30	NR	1	1
L01	2023-04-29	1900-01-01 00:09:00	REM	1	1
L01	2023-04-29	1900-01-01 00:09:30	REM	1	1
L01	2023-04-29	1900-01-01 00:10:00	REM	1	1
L01	2023-04-29	1900-01-01 00:10:30	REM	1	1
L01	2023-04-29	1900-01-01 00:11:00	REM	1	1
L01	2023-04-29	1900-01-01 00:11:30	W	1	1
L01	2023-04-29	1900-01-01 00:12:00	NR	1	1
L01	2023-04-29	1900-01-01 00:12:30	NR	1	1
L01	2023-04-29	1900-01-01 00:13:00	NR	1	1
L01	2023-04-29	1900-01-01 00:13:30	NR	1	1
L01	2023-04-29	1900-01-01 00:14:00	NR	2	1
L01	2023-04-29	1900-01-01 00:14:30	NR	2	1
L01	2023-04-29	1900-01-01 00:15:00	NR	2	1
L01	2023-04-29	1900-01-01 00:15:30	NR	2	1
L01	2023-04-29	1900-01-01 00:16:00	NR	2	1
L01	2023-04-29	1900-01-01 00:16:30	NR	2	1
L01	2023-04-29	1900-01-01 00:17:00	NR	2	1
L01	2023-04-29	1900-01-01 00:17:30	NR	2	1
L01	2023-04-29	1900-01-01 00:18:00	NR	2	1
L01	2023-04-29	1900-01-01 00:18:30	NR	2	1
L01	2023-04-29	1900-01-01 00:19:00	NR	2	1
L01	2023-04-29	1900-01-01 00:19:30	W	2	1
L01	2023-04-29	1900-01-01 00:20:00	W	1	1
L01	2023-04-29	1900-01-01 00:20:30	NR	1	1
L01	2023-04-29	1900-01-01 00:21:00	NR	1	1
L01	2023-04-29	1900-01-01 00:21:30	NR	1	1
L01	2023-04-29	1900-01-01 00:22:00	NR	1	1
L01	2023-04-29	1900-01-01 00:22:30	NR	1	1
L01	2023-04-29	1900-01-01 00:23:00	NR	1	1
L01	2023-04-29	1900-01-01 00:23:30	NR	1	1
L01	2023-04-29	1900-01-01 00:24:00	REM	1	1
L01	2023-04-29	1900-01-01 00:24:30	REM	1	1
L01	2023-04-29	1900-01-01 00:25:00	REM	1	1
L01	2023-04-29	1900-01-01 00:25:30	REM	1	1
L01	2023-04-29	1900-01-01 00:26:00	REM	1	1
L01	2023-04-29	1900-01-01 00:26:30	REM	1	1
L01	2023-04-29	1900-01-01 00:27:00	REM	1	1
L01	2023-04-29	1900-01-01 00:27:30	W	1	1
L01	2023-04-29	1900-01-01 00:28:00	NR	1	1
L01	2023-04-29	1900-01-01 00:28:30	NR	1	1
L01	2023-04-29	1900-01-01 00:29:00	NR	1	1
L01	2023-04-29	1900-01-01 00:29:30	NR	1	1
L01	2023-04-29	1900-01-01 00:30:00	NR	1	1
L01	2023-04-29	1900-01-01 00:30:30	NR	1	1
L01	2023-04-29	1900-01-01 00:31:00	NR	1	1
L01	2023-04-29	1900-01-01 00:31:30	NR	1	1
L01	2023-04-29	1900-01-01 00:32:00	NR	1	1
L01	2023-04-29	1900-01-01 00:32:30	NR	1	1
L01	2023-04-29	1900-01-01 00:33:00	NR	1	1
L01	2023-04-29	1900-01-01 00:33:30	NR	1	1
L01	2023-04-29	1900-01-01 00:34:00	NR	1	1
L01	2023-04-29	1900-01-01 00:34:30	NR	1	1
L01	2023-04-29	1900-01-01 00:35:00	W	2	1
L01	2023-04-29	1900-01-01 00:35:30	W	2	1
L01	2023-04-29	1900-01-01 00:36:00	Dr	2	1
L01	2023-04-29	1900-01-01 00:36:30	Dr	2	1
L01	2023-04-29	1900-01-01 00:37:00	NR	2	1
L01	2023-04-29	1900-01-01 00:37:30	NR	2	1
L01	2023-04-29	1900-01-01 00:38:00	NR	2	1
L01	2023-04-29	1900-01-01 00:38:30	NR	2	1
L01	2023-04-29	1900-01-01 00:39:00	NR	1	1
L01	2023-04-29	1900-01-01 00:39:30	NR	1	1
L01	2023-04-29	1900-01-01 00:40:00	NR	1	1
L01	2023-04-29	1900-01-01 00:40:30	NR	1	1
L01	2023-04-29	1900-01-01 00:41:00	REM	1	1
L01	2023-04-29	1900-01-01 00:41:30	REM	1	1
L01	2023-04-29	1900-01-01 00:42:00	REM	1	1
L01	2023-04-29	1900-01-01 00:42:30	REM	1	1
L01	2023-04-29	1900-01-01 00:43:00	REM	1	1
L01	2023-04-29	1900-01-01 00:43:30	REM	1	1
L01	2023-04-29	1900-01-01 00:44:00	REM	1	1
L01	2023-04-29	1900-01-01 00:44:30	REM	1	1
L01	2023-04-29	1900-01-01 00:45:00	REM	1	1
L01	2023-04-29	1900-01-01 00:45:30	REM	1	1
L01	2023-04-29	1900-01-01 00:46:00	REM	1	1
L01	2023-04-29	1900-01-01 00:46:30	REM	1	1
L01	2023-04-29	1900-01-01 00:47:00	REM	1	1
L01	2023-04-29	1900-01-01 00:47:30	NR	1	1
L01	2023-04-29	1900-01-01 00:48:00	NR	1	1
L01	2023-04-29	1900-01-01 00:48:30	NR	1	1
L01	2023-04-29	1900-01-01 00:49:00	NR	1	1
L01	2023-04-29	1900-01-01 00:49:30	NR	1	1
L01	2023-04-29	1900-01-01 00:50:00	W	3	1
L01	2023-04-29	1900-01-01 00:50:30	NR	2	1
L01	2023-04-29	1900-01-01 00:51:00	NR	2	1
L01	2023-04-29	1900-01-01 00:51:30	NR	2	1
L01	2023-04-29	1900-01-01 00:52:00	NR	2	1
L01	2023-04-29	1900-01-01 00:52:30	NR	2	1
L01	2023-04-29	1900-01-01 00:53:00	NR	2	1
L01	2023-04-29	1900-01-01 00:53:30	NR	2	1
L01	2023-04-29	1900-01-01 00:54:00	NR	2	1
L01	2023-04-29	1900-01-01 00:54:30	NR	1	1
L01	2023-04-29	1900-01-01 00:55:00	NR	1	1
L01	2023-04-29	1900-01-01 00:55:30	NR	1	1
L01	2023-04-29	1900-01-01 00:56:00	NR	1	1
L01	2023-04-29	1900-01-01 00:56:30	NR	1	1
L01	2023-04-29	1900-01-01 00:57:00	NR	1	1
L01	2023-04-29	1900-01-01 00:57:30	NR	2	1
L01	2023-04-29	1900-01-01 00:58:00	NR	2	1
L01	2023-04-29	1900-01-01 00:58:30	Ru	5	1
L01	2023-04-29	1900-01-01 00:59:00	Ru	5	1
L01	2023-04-29	1900-01-01 00:59:30	W	4	1
L01	2023-04-29	1900-01-01 01:00:00	W	4	1
L01	2023-04-29	1900-01-01 01:00:30	NR	1	1
L01	2023-04-29	1900-01-01 01:01:00	NR	1	1
L01	2023-04-29	1900-01-01 01:01:30	NR	1	1
L01	2023-04-29	1900-01-01 01:02:00	NR	1	1
L01	2023-04-29	1900-01-01 01:02:30	W	4	1
L01	2023-04-29	1900-01-01 01:03:00	W	4	1
L01	2023-04-29	1900-01-01 01:03:30	W	4	1
L01	2023-04-29	1900-01-01 01:04:00	W	4	1
L01	2023-04-29	1900-01-01 01:04:30	W	4	1
L01	2023-04-29	1900-01-01 01:05:00	W	4	1
L01	2023-04-29	1900-01-01 01:05:30	W	4	1
L01	2023-04-29	1900-01-01 01:06:00	W	4	1
L01	2023-04-29	1900-01-01 01:06:30	W	4	1
L01	2023-04-29	1900-01-01 01:07:00	W	4	1
L01	2023-04-29	1900-01-01 01:07:30	W	4	1
L01	2023-04-29	1900-01-01 01:08:00	Ru	4	1
L01	2023-04-29	1900-01-01 01:08:30	Ru	4	1
L01	2023-04-29	1900-01-01 01:09:00	Ru	4	1
L01	2023-04-29	1900-01-01 01:09:30	Ru	4	1
L01	2023-04-29	1900-01-01 01:10:00	Ru	4	1
L01	2023-04-29	1900-01-01 01:10:30	Ru	4	1
L01	2023-04-29	1900-01-01 01:11:00	Ru	4	1
L01	2023-04-29	1900-01-01 01:11:30	Ru	4	1
L01	2023-04-29	1900-01-01 01:12:00	Ru	4	1
L01	2023-04-29	1900-01-01 01:12:30	Ru	4	1
L01	2023-04-29	1900-01-01 01:13:00	Ru	4	1
L01	2023-04-29	1900-01-01 01:13:30	Ru	4	1
L01	2023-04-29	1900-01-01 01:14:00	Ru	4	1
L01	2023-04-29	1900-01-01 01:14:30	Ru	4	1
L01	2023-04-29	1900-01-01 01:15:00	Ru	4	1
L01	2023-04-29	1900-01-01 01:15:30	Ru	4	1
L01	2023-04-29	1900-01-01 01:16:00	Ru	4	1
L01	2023-04-29	1900-01-01 01:16:30	Ru	4	1
L01	2023-04-29	1900-01-01 01:17:00	Ru	4	1
L01	2023-04-29	1900-01-01 01:17:30	Ru	4	1
L01	2023-04-29	1900-01-01 01:18:00	Ru	2	1
L01	2023-04-29	1900-01-01 01:18:30	Ru	2	1
L01	2023-04-29	1900-01-01 01:19:00	Ru	2	1
L01	2023-04-29	1900-01-01 01:19:30	Ru	2	1
L01	2023-04-29	1900-01-01 01:20:00	Ru	2	1
L01	2023-04-29	1900-01-01 01:20:30	Ru	2	1
L01	2023-04-29	1900-01-01 01:21:00	Ru	2	1
L01	2023-04-29	1900-01-01 01:21:30	Ru	2	1
L01	2023-04-29	1900-01-01 01:22:00	Ru	2	1
L01	2023-04-29	1900-01-01 01:22:30	Ru	2	1
L01	2023-04-29	1900-01-01 01:23:00	Ru	2	1
L01	2023-04-29	1900-01-01 01:23:30	Ru	2	1
L01	2023-04-29	1900-01-01 01:24:00	Ru	2	1
L01	2023-04-29	1900-01-01 01:24:30	Ru	2	1
L01	2023-04-29	1900-01-01 01:25:00	Ru	2	1
L01	2023-04-29	1900-01-01 01:25:30	Ru	2	1
L01	2023-04-29	1900-01-01 01:26:00	Ru	2	1
L01	2023-04-29	1900-01-01 01:26:30	Ru	2	1
L01	2023-04-29	1900-01-01 01:27:00	Ru	2	1
L01	2023-04-29	1900-01-01 01:27:30	Ru	2	1
L01	2023-04-29	1900-01-01 01:28:00	Ru	2	1
L01	2023-04-29	1900-01-01 01:28:30	Ru	2	1
L01	2023-04-29	1900-01-01 01:29:00	Ru	2	1
L01	2023-04-29	1900-01-01 01:29:30	Ru	2	1
L01	2023-04-29	1900-01-01 01:30:00	Ru	2	1
L01	2023-04-29	1900-01-01 01:30:30	Ru	2	1
L01	2023-04-29	1900-01-01 01:31:00	W	4	1
L01	2023-04-29	1900-01-01 01:31:30	W	5	1
L01	2023-04-29	1900-01-01 01:32:00	Ru	2	1
L01	2023-04-29	1900-01-01 01:32:30	Ru	2	1
L01	2023-04-29	1900-01-01 01:33:00	Ru	2	1
L01	2023-04-29	1900-01-01 01:33:30	Ru	2	1
L01	2023-04-29	1900-01-01 01:34:00	Ru	2	1
L01	2023-04-29	1900-01-01 01:34:30	Ru	2	1
L01	2023-04-29	1900-01-01 01:35:00	Ru	2	1
L01	2023-04-29	1900-01-01 01:35:30	Ru	2	1
L01	2023-04-29	1900-01-01 01:36:00	Ru	2	1
L01	2023-04-29	1900-01-01 01:36:30	Ru	2	1
L01	2023-04-29	1900-01-01 01:37:00	Ru	2	1
L01	2023-04-29	1900-01-01 01:37:30	Ru	2	1
L01	2023-04-29	1900-01-01 01:38:00	Ru	2	1
L01	2023-04-29	1900-01-01 01:38:30	Ru	2	1
L01	2023-04-29	1900-01-01 01:39:00	Ru	2	1
L01	2023-04-29	1900-01-01 01:39:30	Ru	2	1
L01	2023-04-29	1900-01-01 01:40:00	Ru	2	1
L01	2023-04-29	1900-01-01 01:40:30	Ru	2	1
L01	2023-04-29	1900-01-01 01:41:00	Ru	2	1
L01	2023-04-29	1900-01-01 01:41:30	Ru	2	1
L01	2023-04-29	1900-01-01 01:42:00	Ru	2	1
L01	2023-04-29	1900-01-01 01:42:30	Ru	2	1
L01	2023-04-29	1900-01-01 01:43:00	Ru	2	1
L01	2023-04-29	1900-01-01 01:43:30	Ru	2	1
L01	2023-04-29	1900-01-01 01:44:00	Ru	2	1
L01	2023-04-29	1900-01-01 01:44:30	W	4	1
L01	2023-04-29	1900-01-01 01:45:00	W	4	1
L01	2023-04-29	1900-01-01 01:45:30	W	4	1
L01	2023-04-29	1900-01-01 01:46:00	W	4	1
L01	2023-04-29	1900-01-01 01:46:30	W	2	1
L01	2023-04-29	1900-01-01 01:47:00	NR	2	1
L01	2023-04-29	1900-01-01 01:47:30	NR	2	1
L01	2023-04-29	1900-01-01 01:48:00	NR	2	1
L01	2023-04-29	1900-01-01 01:48:30	NR	2	1
L01	2023-04-29	1900-01-01 01:49:00	NR	2	1
L01	2023-04-29	1900-01-01 01:49:30	NR	2	1
L01	2023-04-29	1900-01-01 01:50:00	NR	2	1
L01	2023-04-29	1900-01-01 01:50:30	NR	2	1
L01	2023-04-29	1900-01-01 01:51:00	NR	2	1
L01	2023-04-29	1900-01-01 01:51:30	NR	2	1
L01	2023-04-29	1900-01-01 01:52:00	NR	2	1
L01	2023-04-29	1900-01-01 01:52:30	NR	2	1
L01	2023-04-29	1900-01-01 01:53:00	NR	2	1
L01	2023-04-29	1900-01-01 01:53:30	NR	2	1
L01	2023-04-29	1900-01-01 01:54:00	REM	1	1
L01	2023-04-29	1900-01-01 01:54:30	REM	1	1
L01	2023-04-29	1900-01-01 01:55:00	REM	1	1
L01	2023-04-29	1900-01-01 01:55:30	REM	1	1
L01	2023-04-29	1900-01-01 01:56:00	REM	1	1
L01	2023-04-29	1900-01-01 01:56:30	REM	1	1
L01	2023-04-29	1900-01-01 01:57:00	REM	1	1
L01	2023-04-29	1900-01-01 01:57:30	W	2	1
L01	2023-04-29	1900-01-01 01:58:00	W	2	1
L01	2023-04-29	1900-01-01 01:58:30	W	2	1
L01	2023-04-29	1900-01-01 01:59:00	Dr	2	1
L01	2023-04-29	1900-01-01 01:59:30	NR	2	1
L01	2023-04-29	1900-01-01 02:00:00	NR	2	1
L01	2023-04-29	1900-01-01 02:00:30	NR	2	1
L01	2023-04-29	1900-01-01 02:01:00	NR	2	1
L01	2023-04-29	1900-01-01 02:01:30	NR	2	1
L01	2023-04-29	1900-01-01 02:02:00	REM	2	1
L01	2023-04-29	1900-01-01 02:02:30	REM	2	1
L01	2023-04-29	1900-01-01 02:03:00	REM	2	1
L01	2023-04-29	1900-01-01 02:03:30	REM	2	1
L01	2023-04-29	1900-01-01 02:04:00	NR	2	1
L01	2023-04-29	1900-01-01 02:04:30	NR	2	1
L01	2023-04-29	1900-01-01 02:05:00	NR	2	1
L01	2023-04-29	1900-01-01 02:05:30	W	1	1
L01	2023-04-29	1900-01-01 02:06:00	W	1	1
L01	2023-04-29	1900-01-01 02:06:30	W	1	1
L01	2023-04-29	1900-01-01 02:07:00	Ru	4	1
L01	2023-04-29	1900-01-01 02:07:30	Ru	4	1
L01	2023-04-29	1900-01-01 02:08:00	Ru	4	1
L01	2023-04-29	1900-01-01 02:08:30	Ru	4	1
L01	2023-04-29	1900-01-01 02:09:00	Ru	2	1
L01	2023-04-29	1900-01-01 02:09:30	W	1	1
L01	2023-04-29	1900-01-01 02:10:00	W	1	1
L01	2023-04-29	1900-01-01 02:10:30	W	1	1
L01	2023-04-29	1900-01-01 02:11:00	W	1	1
L01	2023-04-29	1900-01-01 02:11:30	W	1	1
L01	2023-04-29	1900-01-01 02:12:00	W	1	1
L01	2023-04-29	1900-01-01 02:12:30	W	1	1
L01	2023-04-29	1900-01-01 02:13:00	W	5	1
L01	2023-04-29	1900-01-01 02:13:30	W	5	1
L01	2023-04-29	1900-01-01 02:14:00	W	5	1
L01	2023-04-29	1900-01-01 02:14:30	W	5	1
L01	2023-04-29	1900-01-01 02:15:00	W	2	1
L01	2023-04-29	1900-01-01 02:15:30	W	2	1
L01	2023-04-29	1900-01-01 02:16:00	Dr	2	1
L01	2023-04-29	1900-01-01 02:16:30	Dr	2	1
L01	2023-04-29	1900-01-01 02:17:00	NR	2	1
L01	2023-04-29	1900-01-01 02:17:30	NR	2	1
L01	2023-04-29	1900-01-01 02:18:00	NR	2	1
L01	2023-04-29	1900-01-01 02:18:30	NR	2	1
L01	2023-04-29	1900-01-01 02:19:00	NR	2	1
L01	2023-04-29	1900-01-01 02:19:30	NR	2	1
L01	2023-04-29	1900-01-01 02:20:00	NR	2	1
L01	2023-04-29	1900-01-01 02:20:30	NR	2	1
L01	2023-04-29	1900-01-01 02:21:00	NR	2	1
L01	2023-04-29	1900-01-01 02:21:30	NR	2	1
L01	2023-04-29	1900-01-01 02:22:00	NR	2	1
L01	2023-04-29	1900-01-01 02:22:30	W	2	1
L01	2023-04-29	1900-01-01 02:23:00	W	1	1
L01	2023-04-29	1900-01-01 02:23:30	Dr	1	1
L01	2023-04-29	1900-01-01 02:24:00	Dr	1	1
L01	2023-04-29	1900-01-01 02:24:30	Dr	1	1
L01	2023-04-29	1900-01-01 02:25:00	Dr	1	1
L01	2023-04-29	1900-01-01 02:25:30	Dr	1	1
L01	2023-04-29	1900-01-01 02:26:00	Dr	1	1
L01	2023-04-29	1900-01-01 02:26:30	Dr	1	1
L01	2023-04-29	1900-01-01 02:27:00	REM	1	1
L01	2023-04-29	1900-01-01 02:27:30	REM	1	1
L01	2023-04-29	1900-01-01 02:28:00	REM	1	1
L01	2023-04-29	1900-01-01 02:28:30	REM	1	1
L01	2023-04-29	1900-01-01 02:29:00	REM	1	1
L01	2023-04-29	1900-01-01 02:29:30	REM	1	1
L01	2023-04-29	1900-01-01 02:30:00	REM	1	1
L01	2023-04-29	1900-01-01 02:30:30	REM	1	1
L01	2023-04-29	1900-01-01 02:31:00	REM	1	1
L01	2023-04-29	1900-01-01 02:31:30	REM	1	1
L01	2023-04-29	1900-01-01 02:32:00	REM	1	1
L01	2023-04-29	1900-01-01 02:32:30	REM	1	1
L01	2023-04-29	1900-01-01 02:33:00	REM	1	1
L01	2023-04-29	1900-01-01 02:33:30	REM	1	1
L01	2023-04-29	1900-01-01 02:34:00	W	1	1
L01	2023-04-29	1900-01-01 02:34:30	W	1	1
L01	2023-04-29	1900-01-01 02:35:00	NR	2	1
L01	2023-04-29	1900-01-01 02:35:30	NR	2	1
L01	2023-04-29	1900-01-01 02:36:00	NR	2	1
L01	2023-04-29	1900-01-01 02:36:30	NR	2	1
L01	2023-04-29	1900-01-01 02:37:00	NR	2	1
L01	2023-04-29	1900-01-01 02:37:30	NR	2	1
L01	2023-04-29	1900-01-01 02:38:00	NR	2	1
L01	2023-04-29	1900-01-01 02:38:30	NR	2	1
L01	2023-04-29	1900-01-01 02:39:00	NR	2	1
L01	2023-04-29	1900-01-01 02:39:30	NR	2	1
L01	2023-04-29	1900-01-01 02:40:00	NR	2	1
L01	2023-04-29	1900-01-01 02:40:30	NR	2	1
L01	2023-04-29	1900-01-01 02:41:00	NR	2	1
L01	2023-04-29	1900-01-01 02:41:30	NR	2	1
L01	2023-04-29	1900-01-01 02:42:00	NR	2	1
L01	2023-04-29	1900-01-01 02:42:30	NR	2	1
L01	2023-04-29	1900-01-01 02:43:00	NR	2	1
L01	2023-04-29	1900-01-01 02:43:30	NR	2	1
L01	2023-04-29	1900-01-01 02:44:00	NR	2	1
L01	2023-04-29	1900-01-01 02:44:30	NR	2	1
L01	2023-04-29	1900-01-01 02:45:00	NR	2	1
L01	2023-04-29	1900-01-01 02:45:30	NR	2	1
L01	2023-04-29	1900-01-01 02:46:00	NR	2	1
L01	2023-04-29	1900-01-01 02:46:30	NR	2	1
L01	2023-04-29	1900-01-01 02:47:00	NR	2	1
L01	2023-04-29	1900-01-01 02:47:30	W	2	1
L01	2023-04-29	1900-01-01 02:48:00	W	2	1
L01	2023-04-29	1900-01-01 02:48:30	W	2	1
L01	2023-04-29	1900-01-01 02:49:00	W	1	1
L01	2023-04-29	1900-01-01 02:49:30	W	1	1
L01	2023-04-29	1900-01-01 02:50:00	W	1	1
L01	2023-04-29	1900-01-01 02:50:30	Dr	1	1
L01	2023-04-29	1900-01-01 02:51:00	Dr	1	1
L01	2023-04-29	1900-01-01 02:51:30	Dr	1	1
L01	2023-04-29	1900-01-01 02:52:00	Dr	1	1
L01	2023-04-29	1900-01-01 02:52:30	REM	1	1
L01	2023-04-29	1900-01-01 02:53:00	REM	1	1
L01	2023-04-29	1900-01-01 02:53:30	REM	1	1
L01	2023-04-29	1900-01-01 02:54:00	REM	1	1
L01	2023-04-29	1900-01-01 02:54:30	REM	1	1
L01	2023-04-29	1900-01-01 02:55:00	W	2	1
L01	2023-04-29	1900-01-01 02:55:30	Ru	2	1
L01	2023-04-29	1900-01-01 02:56:00	Ru	2	1
L01	2023-04-29	1900-01-01 02:56:30	Ru	2	1
L01	2023-04-29	1900-01-01 02:57:00	Ru	2	1
L01	2023-04-29	1900-01-01 02:57:30	Ru	2	1
L01	2023-04-29	1900-01-01 02:58:00	Ru	2	1
L01	2023-04-29	1900-01-01 02:58:30	Ru	2	1
L01	2023-04-29	1900-01-01 02:59:00	Ru	2	1
L01	2023-04-29	1900-01-01 02:59:30	Ru	2	1
L01	2023-04-29	1900-01-01 03:00:00	Ru	2	1
L01	2023-04-29	1900-01-01 03:00:30	Ru	2	1
L01	2023-04-29	1900-01-01 03:01:00	Ru	2	1
L01	2023-04-29	1900-01-01 03:01:30	Ru	2	1
L01	2023-04-29	1900-01-01 03:02:00	Ru	2	1
L01	2023-04-29	1900-01-01 03:02:30	Ru	2	1
L01	2023-04-29	1900-01-01 03:03:00	Ru	2	1
L01	2023-04-29	1900-01-01 03:03:30	Ru	2	1
L01	2023-04-29	1900-01-01 03:04:00	Ru	2	1
L01	2023-04-29	1900-01-01 03:04:30	Ru	2	1
L01	2023-04-29	1900-01-01 03:05:00	Ru	2	1
L01	2023-04-29	1900-01-01 03:05:30	Ru	2	1
L01	2023-04-29	1900-01-01 03:06:00	Ru	2	1
L01	2023-04-29	1900-01-01 03:06:30	Ru	2	1
L01	2023-04-29	1900-01-01 03:07:00	Ru	2	1
L01	2023-04-29	1900-01-01 03:07:30	Ru	2	1
L01	2023-04-29	1900-01-01 03:08:00	Ru	2	1
L01	2023-04-29	1900-01-01 03:08:30	Ru	2	1
L01	2023-04-29	1900-01-01 03:09:00	Ru	2	1
L01	2023-04-29	1900-01-01 03:09:30	Ru	2	1
L01	2023-04-29	1900-01-01 03:10:00	Ru	2	1
L01	2023-04-29	1900-01-01 03:10:30	Ru	2	1
L01	2023-04-29	1900-01-01 03:11:00	Ru	2	1
L01	2023-04-29	1900-01-01 03:11:30	Ru	2	1
L01	2023-04-29	1900-01-01 03:12:00	Ru	2	1
L01	2023-04-29	1900-01-01 03:12:30	Ru	2	1
L01	2023-04-29	1900-01-01 03:13:00	Ru	2	1
L01	2023-04-29	1900-01-01 03:13:30	Ru	2	1
L01	2023-04-29	1900-01-01 03:14:00	Ru	2	1
L01	2023-04-29	1900-01-01 03:14:30	Ru	2	1
L01	2023-04-29	1900-01-01 03:15:00	Ru	2	1
L01	2023-04-29	1900-01-01 03:15:30	Ru	2	1
L01	2023-04-29	1900-01-01 03:16:00	W	5	1
L01	2023-04-29	1900-01-01 03:16:30	W	5	1
L01	2023-04-29	1900-01-01 03:17:00	W	5	1
L01	2023-04-29	1900-01-01 03:17:30	W	5	1
L01	2023-04-29	1900-01-01 03:18:00	W	5	1
L01	2023-04-29	1900-01-01 03:18:30	W	5	1
L01	2023-04-29	1900-01-01 03:19:00	W	5	1
L01	2023-04-29	1900-01-01 03:19:30	W	5	1
L01	2023-04-29	1900-01-01 03:20:00	W	5	1
L01	2023-04-29	1900-01-01 03:20:30	W	5	1
L01	2023-04-29	1900-01-01 03:21:00	W	5	1
L01	2023-04-29	1900-01-01 03:21:30	W	5	1
L01	2023-04-29	1900-01-01 03:22:00	W	5	1
L01	2023-04-29	1900-01-01 03:22:30	W	5	1
L01	2023-04-29	1900-01-01 03:23:00	W	5	1
L01	2023-04-29	1900-01-01 03:23:30	W	5	1
L01	2023-04-29	1900-01-01 03:24:00	W	5	1
L01	2023-04-29	1900-01-01 03:24:30	W	2	1
L01	2023-04-29	1900-01-01 03:25:00	W	2	1
L01	2023-04-29	1900-01-01 03:25:30	Dr	2	1
L01	2023-04-29	1900-01-01 03:26:00	Dr	2	1
L01	2023-04-29	1900-01-01 03:26:30	NR	2	1
L01	2023-04-29	1900-01-01 03:27:00	NR	2	1
L01	2023-04-29	1900-01-01 03:27:30	W	2	1
L01	2023-04-29	1900-01-01 03:28:00	W	2	1
L01	2023-04-29	1900-01-01 03:28:30	W	2	1
L01	2023-04-29	1900-01-01 03:29:00	Dr	2	1
L01	2023-04-29	1900-01-01 03:29:30	Dr	2	1
L01	2023-04-29	1900-01-01 03:30:00	NR	2	1
L01	2023-04-29	1900-01-01 03:30:30	NR	2	1
L01	2023-04-29	1900-01-01 03:31:00	NR	2	1
L01	2023-04-29	1900-01-01 03:31:30	W	2	1
L01	2023-04-29	1900-01-01 03:32:00	W	2	1
L01	2023-04-29	1900-01-01 03:32:30	NR	1	1
L01	2023-04-29	1900-01-01 03:33:00	NR	1	1
L01	2023-04-29	1900-01-01 03:33:30	REM	1	1
L01	2023-04-29	1900-01-01 03:34:00	REM	1	1
L01	2023-04-29	1900-01-01 03:34:30	REM	1	1
L01	2023-04-29	1900-01-01 03:35:00	REM	1	1
L01	2023-04-29	1900-01-01 03:35:30	W	1	1
L01	2023-04-29	1900-01-01 03:36:00	W	2	1
L01	2023-04-29	1900-01-01 03:36:30	Dr	2	1
L01	2023-04-29	1900-01-01 03:37:00	Dr	2	1
L01	2023-04-29	1900-01-01 03:37:30	NR	2	1
L01	2023-04-29	1900-01-01 03:38:00	NR	2	1
L01	2023-04-29	1900-01-01 03:38:30	NR	2	1
L01	2023-04-29	1900-01-01 03:39:00	NR	2	1
L01	2023-04-29	1900-01-01 03:39:30	NR	2	1
L01	2023-04-29	1900-01-01 03:40:00	NR	2	1
L01	2023-04-29	1900-01-01 03:40:30	NR	2	1
L01	2023-04-29	1900-01-01 03:41:00	NR	2	1
L01	2023-04-29	1900-01-01 03:41:30	NR	2	1
L01	2023-04-29	1900-01-01 03:42:00	NR	2	1
L01	2023-04-29	1900-01-01 03:42:30	NR	2	1
L01	2023-04-29	1900-01-01 03:43:00	NR	2	1
L01	2023-04-29	1900-01-01 03:43:30	NR	2	1
L01	2023-04-29	1900-01-01 03:44:00	NR	2	1
L01	2023-04-29	1900-01-01 03:44:30	NR	2	1
L01	2023-04-29	1900-01-01 03:45:00	NR	2	1
L01	2023-04-29	1900-01-01 03:45:30	NR	2	1
L01	2023-04-29	1900-01-01 03:46:00	NR	2	1
L01	2023-04-29	1900-01-01 03:46:30	NR	2	1
L01	2023-04-29	1900-01-01 03:47:00	NR	2	1
L01	2023-04-29	1900-01-01 03:47:30	NR	2	1
L01	2023-04-29	1900-01-01 03:48:00	NR	2	1
L01	2023-04-29	1900-01-01 03:48:30	NR	2	1
L01	2023-04-29	1900-01-01 03:49:00	NR	2	1
L01	2023-04-29	1900-01-01 03:49:30	NR	2	1
L01	2023-04-29	1900-01-01 03:50:00	NR	2	1
L01	2023-04-29	1900-01-01 03:50:30	W	2	1
L01	2023-04-29	1900-01-01 03:51:00	W	1	1
L01	2023-04-29	1900-01-01 03:51:30	NR	1	1
L01	2023-04-29	1900-01-01 03:52:00	NR	1	1
L01	2023-04-29	1900-01-01 03:52:30	REM	1	1
L01	2023-04-29	1900-01-01 03:53:00	REM	1	1
L01	2023-04-29	1900-01-01 03:53:30	REM	1	1
L01	2023-04-29	1900-01-01 03:54:00	REM	1	1
L01	2023-04-29	1900-01-01 03:54:30	REM	1	1
L01	2023-04-29	1900-01-01 03:55:00	REM	1	1
L01	2023-04-29	1900-01-01 03:55:30	REM	1	1
L01	2023-04-29	1900-01-01 03:56:00	REM	1	1
L01	2023-04-29	1900-01-01 03:56:30	REM	1	1
L01	2023-04-29	1900-01-01 03:57:00	REM	1	1
L01	2023-04-29	1900-01-01 03:57:30	REM	1	1
L01	2023-04-29	1900-01-01 03:58:00	REM	1	1
L01	2023-04-29	1900-01-01 03:58:30	REM	1	1
L01	2023-04-29	1900-01-01 03:59:00	REM	1	1
L01	2023-04-29	1900-01-01 03:59:30	REM	1	1
L01	2023-04-29	1900-01-01 04:00:00	W	2	1
L01	2023-04-29	1900-01-01 04:00:30	W	2	1
L01	2023-04-29	1900-01-01 04:01:00	Dr	2	1
L01	2023-04-29	1900-01-01 04:01:30	Dr	2	1
L01	2023-04-29	1900-01-01 04:02:00	Dr	2	1
L01	2023-04-29	1900-01-01 04:02:30	NR	2	1
L01	2023-04-29	1900-01-01 04:03:00	NR	2	1
L01	2023-04-29	1900-01-01 04:03:30	NR	2	1
L01	2023-04-29	1900-01-01 04:04:00	NR	2	1
L01	2023-04-29	1900-01-01 04:04:30	NR	2	1
L01	2023-04-29	1900-01-01 04:05:00	NR	2	1
L01	2023-04-29	1900-01-01 04:05:30	NR	2	1
L01	2023-04-29	1900-01-01 04:06:00	NR	2	1
L01	2023-04-29	1900-01-01 04:06:30	NR	2	1
L01	2023-04-29	1900-01-01 04:07:00	NR	1	1
L01	2023-04-29	1900-01-01 04:07:30	NR	1	1
L01	2023-04-29	1900-01-01 04:08:00	NR	1	1
L01	2023-04-29	1900-01-01 04:08:30	NR	1	1
L01	2023-04-29	1900-01-01 04:09:00	NR	1	1
L01	2023-04-29	1900-01-01 04:09:30	NR	1	1
L01	2023-04-29	1900-01-01 04:10:00	NR	1	1
L01	2023-04-29	1900-01-01 04:10:30	NR	1	1
L01	2023-04-29	1900-01-01 04:11:00	NR	1	1
L01	2023-04-29	1900-01-01 04:11:30	NR	1	1
L01	2023-04-29	1900-01-01 04:12:00	NR	1	1
L01	2023-04-29	1900-01-01 04:12:30	NR	1	1
L01	2023-04-29	1900-01-01 04:13:00	NR	1	1
L01	2023-04-29	1900-01-01 04:13:30	NR	1	1
L01	2023-04-29	1900-01-01 04:14:00	NR	1	1
L01	2023-04-29	1900-01-01 04:14:30	NR	1	1
L01	2023-04-29	1900-01-01 04:15:00	NR	1	1
L01	2023-04-29	1900-01-01 04:15:30	NR	1	1
L01	2023-04-29	1900-01-01 04:16:00	REM	1	1
L01	2023-04-29	1900-01-01 04:16:30	REM	1	1
L01	2023-04-29	1900-01-01 04:17:00	REM	1	1
L01	2023-04-29	1900-01-01 04:17:30	REM	1	1
L01	2023-04-29	1900-01-01 04:18:00	REM	1	1
L01	2023-04-29	1900-01-01 04:18:30	REM	1	1
L01	2023-04-29	1900-01-01 04:19:00	REM	1	1
L01	2023-04-29	1900-01-01 04:19:30	REM	1	1
L01	2023-04-29	1900-01-01 04:20:00	REM	1	1
L01	2023-04-29	1900-01-01 04:20:30	REM	1	1
L01	2023-04-29	1900-01-01 04:21:00	REM	1	1
L01	2023-04-29	1900-01-01 04:21:30	REM	1	1
L01	2023-04-29	1900-01-01 04:22:00	W	1	1
L01	2023-04-29	1900-01-01 04:22:30	W	1	1
L01	2023-04-29	1900-01-01 04:23:00	NR	2	1
L01	2023-04-29	1900-01-01 04:23:30	NR	2	1
L01	2023-04-29	1900-01-01 04:24:00	NR	2	1
L01	2023-04-29	1900-01-01 04:24:30	NR	2	1
L01	2023-04-29	1900-01-01 04:25:00	NR	2	1
L01	2023-04-29	1900-01-01 04:25:30	NR	2	1
L01	2023-04-29	1900-01-01 04:26:00	NR	2	1
L01	2023-04-29	1900-01-01 04:26:30	NR	2	1
L01	2023-04-29	1900-01-01 04:27:00	W	2	1
L01	2023-04-29	1900-01-01 04:27:30	W	2	1
L01	2023-04-29	1900-01-01 04:28:00	W	2	1
L01	2023-04-29	1900-01-01 04:28:30	W	2	1
L01	2023-04-29	1900-01-01 04:29:00	W	2	1
L01	2023-04-29	1900-01-01 04:29:30	W	2	1
L01	2023-04-29	1900-01-01 04:30:00	W	2	1
L01	2023-04-29	1900-01-01 04:30:30	W	2	1
L01	2023-04-29	1900-01-01 04:31:00	Ru	2	1
L01	2023-04-29	1900-01-01 04:31:30	Ru	2	1
L01	2023-04-29	1900-01-01 04:32:00	Ru	2	1
L01	2023-04-29	1900-01-01 04:32:30	Ru	2	1
L01	2023-04-29	1900-01-01 04:33:00	Ru	2	1
L01	2023-04-29	1900-01-01 04:33:30	Ru	2	1
L01	2023-04-29	1900-01-01 04:34:00	Ru	2	1
L01	2023-04-29	1900-01-01 04:34:30	Ru	2	1
L01	2023-04-29	1900-01-01 04:35:00	Ru	2	1
L01	2023-04-29	1900-01-01 04:35:30	Ru	2	1
L01	2023-04-29	1900-01-01 04:36:00	Ru	2	1
L01	2023-04-29	1900-01-01 04:36:30	Ru	2	1
L01	2023-04-29	1900-01-01 04:37:00	Ru	2	1
L01	2023-04-29	1900-01-01 04:37:30	Ru	2	1
L01	2023-04-29	1900-01-01 04:38:00	Ru	2	1
L01	2023-04-29	1900-01-01 04:38:30	Ru	2	1
L01	2023-04-29	1900-01-01 04:39:00	Ru	2	1
L01	2023-04-29	1900-01-01 04:39:30	Ru	2	1
L01	2023-04-29	1900-01-01 04:40:00	Ru	2	1
L01	2023-04-29	1900-01-01 04:40:30	Ru	2	1
L01	2023-04-29	1900-01-01 04:41:00	Ru	2	1
L01	2023-04-29	1900-01-01 04:41:30	Ru	2	1
L01	2023-04-29	1900-01-01 04:42:00	Ru	2	1
L01	2023-04-29	1900-01-01 04:42:30	Ru	2	1
L01	2023-04-29	1900-01-01 04:43:00	Ru	2	1
L01	2023-04-29	1900-01-01 04:43:30	Ru	2	1
L01	2023-04-29	1900-01-01 04:44:00	Ru	2	1
L01	2023-04-29	1900-01-01 04:44:30	Ru	2	1
L01	2023-04-29	1900-01-01 04:45:00	Ru	2	1
L01	2023-04-29	1900-01-01 04:45:30	Ru	2	1
L01	2023-04-29	1900-01-01 04:46:00	Ru	2	1
L01	2023-04-29	1900-01-01 04:46:30	Ru	2	1
L01	2023-04-29	1900-01-01 04:47:00	Ru	2	1
L01	2023-04-29	1900-01-01 04:47:30	Ru	2	1
L01	2023-04-29	1900-01-01 04:48:00	Ru	2	1
L01	2023-04-29	1900-01-01 04:48:30	Ru	2	1
L01	2023-04-29	1900-01-01 04:49:00	Ru	2	1
L01	2023-04-29	1900-01-01 04:49:30	Ru	2	1
L01	2023-04-29	1900-01-01 04:50:00	Ru	2	1
L01	2023-04-29	1900-01-01 04:50:30	Ru	2	1
L01	2023-04-29	1900-01-01 04:51:00	Ru	2	1
L01	2023-04-29	1900-01-01 04:51:30	Ru	2	1
L01	2023-04-29	1900-01-01 04:52:00	Ru	2	1
L01	2023-04-29	1900-01-01 04:52:30	Ru	2	1
L01	2023-04-29	1900-01-01 04:53:00	Ru	2	1
L01	2023-04-29	1900-01-01 04:53:30	Ru	2	1
L01	2023-04-29	1900-01-01 04:54:00	Ru	2	1
L01	2023-04-29	1900-01-01 04:54:30	Ru	2	1
L01	2023-04-29	1900-01-01 04:55:00	Ru	2	1
L01	2023-04-29	1900-01-01 04:55:30	Ru	2	1
L01	2023-04-29	1900-01-01 04:56:00	Ru	2	1
L01	2023-04-29	1900-01-01 04:56:30	Ru	2	1
L01	2023-04-29	1900-01-01 04:57:00	Ru	2	1
L01	2023-04-29	1900-01-01 04:57:30	Ru	2	1
L01	2023-04-29	1900-01-01 04:58:00	Ru	3	1
L01	2023-04-29	1900-01-01 04:58:30	Ru	3	1
L01	2023-04-29	1900-01-01 04:59:00	Ru	3	1
L01	2023-04-29	1900-01-01 04:59:30	Ru	3	1
L01	2023-04-29	1900-01-01 05:00:00	Ru	3	1
L01	2023-04-29	1900-01-01 05:00:30	Ru	3	1
L01	2023-04-29	1900-01-01 05:01:00	Ru	3	1
L01	2023-04-29	1900-01-01 05:01:30	Ru	3	1
L01	2023-04-29	1900-01-01 05:02:00	W	3	1
L01	2023-04-29	1900-01-01 05:02:30	W	3	1
L01	2023-04-29	1900-01-01 05:03:00	W	3	1
L01	2023-04-29	1900-01-01 05:03:30	W	3	1
L01	2023-04-29	1900-01-01 05:04:00	W	3	1
L01	2023-04-29	1900-01-01 05:04:30	W	3	1
L01	2023-04-29	1900-01-01 05:05:00	W	3	1
L01	2023-04-29	1900-01-01 05:05:30	W	6	1
L01	2023-04-29	1900-01-01 05:06:00	W	6	1
L01	2023-04-29	1900-01-01 05:06:30	W	6	1
L01	2023-04-29	1900-01-01 05:07:00	W	6	1
L01	2023-04-29	1900-01-01 05:07:30	W	6	1
L01	2023-04-29	1900-01-01 05:08:00	W	6	1
L01	2023-04-29	1900-01-01 05:08:30	W	6	1
L01	2023-04-29	1900-01-01 05:09:00	W	6	1
L01	2023-04-29	1900-01-01 05:09:30	W	6	1
L01	2023-04-29	1900-01-01 05:10:00	W	6	1
L01	2023-04-29	1900-01-01 05:10:30	W	6	1
L01	2023-04-29	1900-01-01 05:11:00	W	6	1
L01	2023-04-29	1900-01-01 05:11:30	W	6	1
L01	2023-04-29	1900-01-01 05:12:00	W	6	1
L01	2023-04-29	1900-01-01 05:12:30	W	6	1
L01	2023-04-29	1900-01-01 05:13:00	W	3	1
L01	2023-04-29	1900-01-01 05:13:30	Ru	3	1
L01	2023-04-29	1900-01-01 05:14:00	Ru	3	1
L01	2023-04-29	1900-01-01 05:14:30	Ru	3	1
L01	2023-04-29	1900-01-01 05:15:00	Ru	3	1
L01	2023-04-29	1900-01-01 05:15:30	Ru	3	1
L01	2023-04-29	1900-01-01 05:16:00	Ru	3	1
L01	2023-04-29	1900-01-01 05:16:30	Ru	3	1
L01	2023-04-29	1900-01-01 05:17:00	Ru	3	1
L01	2023-04-29	1900-01-01 05:17:30	Ru	3	1
L01	2023-04-29	1900-01-01 05:18:00	Ru	3	1
L01	2023-04-29	1900-01-01 05:18:30	Ru	3	1
L01	2023-04-29	1900-01-01 05:19:00	Ru	2	1
L01	2023-04-29	1900-01-01 05:19:30	Ru	2	1
L01	2023-04-29	1900-01-01 05:20:00	Ru	2	1
L01	2023-04-29	1900-01-01 05:20:30	Ru	2	1
L01	2023-04-29	1900-01-01 05:21:00	Ru	2	1
L01	2023-04-29	1900-01-01 05:21:30	Ru	2	1
L01	2023-04-29	1900-01-01 05:22:00	Ru	2	1
L01	2023-04-29	1900-01-01 05:22:30	Ru	2	1
L01	2023-04-29	1900-01-01 05:23:00	Ru	2	1
L01	2023-04-29	1900-01-01 05:23:30	Ru	2	1
L01	2023-04-29	1900-01-01 05:24:00	Ru	4	1
L01	2023-04-29	1900-01-01 05:24:30	Ru	4	1
L01	2023-04-29	1900-01-01 05:25:00	Ru	4	1
L01	2023-04-29	1900-01-01 05:25:30	Ru	4	1
L01	2023-04-29	1900-01-01 05:26:00	Ru	4	1
L01	2023-04-29	1900-01-01 05:26:30	Ru	4	1
L01	2023-04-29	1900-01-01 05:27:00	Ru	4	1
L01	2023-04-29	1900-01-01 05:27:30	Ru	4	1
L01	2023-04-29	1900-01-01 05:28:00	Ru	4	1
L01	2023-04-29	1900-01-01 05:28:30	Ru	4	1
L01	2023-04-29	1900-01-01 05:29:00	Ru	4	1
L01	2023-04-29	1900-01-01 05:29:30	Ru	4	1
L01	2023-04-29	1900-01-01 05:30:00	Ru	4	1
L01	2023-04-29	1900-01-01 05:30:30	Ru	4	1
L01	2023-04-29	1900-01-01 05:31:00	Ru	4	1
L01	2023-04-29	1900-01-01 05:31:30	Ru	4	1
L01	2023-04-29	1900-01-01 05:32:00	Ru	4	1
L01	2023-04-29	1900-01-01 05:32:30	Ru	4	1
L01	2023-04-29	1900-01-01 05:33:00	Ru	4	1
L01	2023-04-29	1900-01-01 05:33:30	Ru	4	1
L01	2023-04-29	1900-01-01 05:34:00	Ru	4	1
L01	2023-04-29	1900-01-01 05:34:30	Ru	4	1
L01	2023-04-29	1900-01-01 05:35:00	Ru	4	1
L01	2023-04-29	1900-01-01 05:35:30	Ru	4	1
L01	2023-04-29	1900-01-01 05:36:00	Ru	4	1
L01	2023-04-29	1900-01-01 05:36:30	Ru	4	1
L01	2023-04-29	1900-01-01 05:37:00	W	5	1
L01	2023-04-29	1900-01-01 05:37:30	W	5	1
L01	2023-04-29	1900-01-01 05:38:00	Ru	5	1
L01	2023-04-29	1900-01-01 05:38:30	Ru	5	1
L01	2023-04-29	1900-01-01 05:39:00	Ru	5	1
L01	2023-04-29	1900-01-01 05:39:30	Ru	5	1
L01	2023-04-29	1900-01-01 05:40:00	Ru	5	1
L01	2023-04-29	1900-01-01 05:40:30	Ru	3	1
L01	2023-04-29	1900-01-01 05:41:00	Ru	3	1
L01	2023-04-29	1900-01-01 05:41:30	Ru	3	1
L01	2023-04-29	1900-01-01 05:42:00	Ru	2	1
L01	2023-04-29	1900-01-01 05:42:30	Ru	2	1
L01	2023-04-29	1900-01-01 05:43:00	Ru	2	1
L01	2023-04-29	1900-01-01 05:43:30	Ru	2	1
L01	2023-04-29	1900-01-01 05:44:00	Ru	2	1
L01	2023-04-29	1900-01-01 05:44:30	Ru	2	1
L01	2023-04-29	1900-01-01 05:45:00	Ru	2	1
L01	2023-04-29	1900-01-01 05:45:30	Ru	2	1
L01	2023-04-29	1900-01-01 05:46:00	Ru	2	1
L01	2023-04-29	1900-01-01 05:46:30	Ru	2	1
L01	2023-04-29	1900-01-01 05:47:00	Ru	2	1
L01	2023-04-29	1900-01-01 05:47:30	Ru	2	1
L01	2023-04-29	1900-01-01 05:48:00	Ru	2	1
L01	2023-04-29	1900-01-01 05:48:30	Ru	2	1
L01	2023-04-29	1900-01-01 05:49:00	Ru	2	1
L01	2023-04-29	1900-01-01 05:49:30	Ru	2	1
L01	2023-04-29	1900-01-01 05:50:00	Ru	2	1
L01	2023-04-29	1900-01-01 05:50:30	Ru	2	1
L01	2023-04-29	1900-01-01 05:51:00	Ru	2	1
L01	2023-04-29	1900-01-01 05:51:30	Ru	2	1
L01	2023-04-29	1900-01-01 05:52:00	Ru	2	1
L01	2023-04-29	1900-01-01 05:52:30	Ru	2	1
L01	2023-04-29	1900-01-01 05:53:00	Ru	2	1
L01	2023-04-29	1900-01-01 05:53:30	Ru	2	1
L01	2023-04-29	1900-01-01 05:54:00	Ru	2	1
L01	2023-04-29	1900-01-01 05:54:30	Ru	2	1
L01	2023-04-29	1900-01-01 05:55:00	Ru	2	1
L01	2023-04-29	1900-01-01 05:55:30	Ru	2	1
L01	2023-04-29	1900-01-01 05:56:00	Ru	2	1
L01	2023-04-29	1900-01-01 05:56:30	Ru	2	1
L01	2023-04-29	1900-01-01 05:57:00	W	6	1
L01	2023-04-29	1900-01-01 05:57:30	W	6	1
L01	2023-04-29	1900-01-01 05:58:00	W	6	1
L01	2023-04-29	1900-01-01 05:58:30	W	6	1
L01	2023-04-29	1900-01-01 05:59:00	W	6	1
L01	2023-04-29	1900-01-01 05:59:30	W	6	1
L01	2023-04-29	1900-01-01 06:00:00	W	2	1
L01	2023-04-29	1900-01-01 06:00:30	Ru	2	1
L01	2023-04-29	1900-01-01 06:01:00	Ru	2	1
L01	2023-04-29	1900-01-01 06:01:30	Ru	2	1
L01	2023-04-29	1900-01-01 06:02:00	Ru	2	1
L01	2023-04-29	1900-01-01 06:02:30	Ru	2	1
L01	2023-04-29	1900-01-01 06:03:00	Dr	1	1
L01	2023-04-29	1900-01-01 06:03:30	Dr	1	1
L01	2023-04-29	1900-01-01 06:04:00	Dr	1	1
L01	2023-04-29	1900-01-01 06:04:30	Dr	1	1
L01	2023-04-29	1900-01-01 06:05:00	Dr	1	1
L01	2023-04-29	1900-01-01 06:05:30	Dr	1	1
L01	2023-04-29	1900-01-01 06:06:00	Dr	1	1
L01	2023-04-29	1900-01-01 06:06:30	Dr	1	1
L01	2023-04-29	1900-01-01 06:07:00	Dr	1	1
L01	2023-04-29	1900-01-01 06:07:30	W	1	1
L01	2023-04-29	1900-01-01 06:08:00	W	1	1
L01	2023-04-29	1900-01-01 06:08:30	NR	1	1
L01	2023-04-29	1900-01-01 06:09:00	NR	1	1
L01	2023-04-29	1900-01-01 06:09:30	NR	1	1
L01	2023-04-29	1900-01-01 06:10:00	NR	1	1
L01	2023-04-29	1900-01-01 06:10:30	W	1	1
L01	2023-04-29	1900-01-01 06:11:00	W	1	1
L01	2023-04-29	1900-01-01 06:11:30	W	3	1
L01	2023-04-29	1900-01-01 06:12:00	Dr	1	1
L01	2023-04-29	1900-01-01 06:12:30	Dr	1	1
L01	2023-04-29	1900-01-01 06:13:00	Dr	1	1
L01	2023-04-29	1900-01-01 06:13:30	W	1	1
L01	2023-04-29	1900-01-01 06:14:00	Dr	1	1
L01	2023-04-29	1900-01-01 06:14:30	NR	1	1
L01	2023-04-29	1900-01-01 06:15:00	NR	1	1
L01	2023-04-29	1900-01-01 06:15:30	NR	1	1
L01	2023-04-29	1900-01-01 06:16:00	NR	1	1
L01	2023-04-29	1900-01-01 06:16:30	W	1	1
L01	2023-04-29	1900-01-01 06:17:00	W	1	1
L01	2023-04-29	1900-01-01 06:17:30	W	1	1
L01	2023-04-29	1900-01-01 06:18:00	W	1	1
L01	2023-04-29	1900-01-01 06:18:30	W	6	1
L01	2023-04-29	1900-01-01 06:19:00	W	6	1
L01	2023-04-29	1900-01-01 06:19:30	W	6	1
L01	2023-04-29	1900-01-01 06:20:00	W	6	1
L01	2023-04-29	1900-01-01 06:20:30	W	6	1
L01	2023-04-29	1900-01-01 06:21:00	W	6	1
L01	2023-04-29	1900-01-01 06:21:30	Ru	6	1
L01	2023-04-29	1900-01-01 06:22:00	Ru	6	1
L01	2023-04-29	1900-01-01 06:22:30	Ru	6	1
L01	2023-04-29	1900-01-01 06:23:00	Ru	6	1
L01	2023-04-29	1900-01-01 06:23:30	W	6	1
L01	2023-04-29	1900-01-01 06:24:00	W	6	1
L01	2023-04-29	1900-01-01 06:24:30	W	6	1
L01	2023-04-29	1900-01-01 06:25:00	W	2	1
L01	2023-04-29	1900-01-01 06:25:30	Dr	2	1
L01	2023-04-29	1900-01-01 06:26:00	Dr	2	1
L01	2023-04-29	1900-01-01 06:26:30	Dr	2	1
L01	2023-04-29	1900-01-01 06:27:00	Dr	2	1
L01	2023-04-29	1900-01-01 06:27:30	Dr	2	1
L01	2023-04-29	1900-01-01 06:28:00	Dr	2	1
L01	2023-04-29	1900-01-01 06:28:30	Dr	2	1
L01	2023-04-29	1900-01-01 06:29:00	Dr	2	1
L01	2023-04-29	1900-01-01 06:29:30	Dr	2	1
L01	2023-04-29	1900-01-01 06:30:00	Dr	2	1
L01	2023-04-29	1900-01-01 06:30:30	Dr	2	1
L01	2023-04-29	1900-01-01 06:31:00	Dr	2	1
L01	2023-04-29	1900-01-01 06:31:30	Dr	2	1
L01	2023-04-29	1900-01-01 06:32:00	NR	2	1
L01	2023-04-29	1900-01-01 06:32:30	NR	2	1
L01	2023-04-29	1900-01-01 06:33:00	NR	2	1
L01	2023-04-29	1900-01-01 06:33:30	NR	2	1
L01	2023-04-29	1900-01-01 06:34:00	NR	2	1
L01	2023-04-29	1900-01-01 06:34:30	NR	2	1
L01	2023-04-29	1900-01-01 06:35:00	NR	2	1
L01	2023-04-29	1900-01-01 06:35:30	NR	2	1
L01	2023-04-29	1900-01-01 06:36:00	NR	2	1
L01	2023-04-29	1900-01-01 06:36:30	NR	2	1
L01	2023-04-29	1900-01-01 06:37:00	NR	1	1
L01	2023-04-29	1900-01-01 06:37:30	NR	1	1
L01	2023-04-29	1900-01-01 06:38:00	NR	1	1
L01	2023-04-29	1900-01-01 06:38:30	NR	1	1
L01	2023-04-29	1900-01-01 06:39:00	NR	1	1
L01	2023-04-29	1900-01-01 06:39:30	NR	1	1
L01	2023-04-29	1900-01-01 06:40:00	NR	1	1
L01	2023-04-29	1900-01-01 06:40:30	NR	1	1
L01	2023-04-29	1900-01-01 06:41:00	NR	1	1
L01	2023-04-29	1900-01-01 06:41:30	NR	1	1
L01	2023-04-29	1900-01-01 06:42:00	NR	1	1
L01	2023-04-29	1900-01-01 06:42:30	NR	1	1
L01	2023-04-29	1900-01-01 06:43:00	NR	1	1
L01	2023-04-29	1900-01-01 06:43:30	NR	1	1
L01	2023-04-29	1900-01-01 06:44:00	NR	1	1
L01	2023-04-29	1900-01-01 06:44:30	NR	1	1
L01	2023-04-29	1900-01-01 06:45:00	W	1	1
L01	2023-04-29	1900-01-01 06:45:30	Ru	2	1
L01	2023-04-29	1900-01-01 06:46:00	Ru	2	1
L01	2023-04-29	1900-01-01 06:46:30	Ru	2	1
L01	2023-04-29	1900-01-01 06:47:00	Ru	2	1
L01	2023-04-29	1900-01-01 06:47:30	Ru	2	1
L01	2023-04-29	1900-01-01 06:48:00	Ru	2	1
L01	2023-04-29	1900-01-01 06:48:30	W	1	1
L01	2023-04-29	1900-01-01 06:49:00	Ru	1	1
L01	2023-04-29	1900-01-01 06:49:30	Ru	1	1
L01	2023-04-29	1900-01-01 06:50:00	Ru	1	1
L01	2023-04-29	1900-01-01 06:50:30	Ru	1	1
L01	2023-04-29	1900-01-01 06:51:00	W	1	1
L01	2023-04-29	1900-01-01 06:51:30	W	1	1
L01	2023-04-29	1900-01-01 06:52:00	W	1	1
L01	2023-04-29	1900-01-01 06:52:30	Ru	5	1
L01	2023-04-29	1900-01-01 06:53:00	Ru	5	1
L01	2023-04-29	1900-01-01 06:53:30	Ru	5	1
L01	2023-04-29	1900-01-01 06:54:00	Ru	5	1
L01	2023-04-29	1900-01-01 06:54:30	Ru	5	1
L01	2023-04-29	1900-01-01 06:55:00	Ru	5	1
L01	2023-04-29	1900-01-01 06:55:30	Ru	5	1
L01	2023-04-29	1900-01-01 06:56:00	Ru	5	1
L01	2023-04-29	1900-01-01 06:56:30	W	1	1
L01	2023-04-29	1900-01-01 06:57:00	W	1	1
L01	2023-04-29	1900-01-01 06:57:30	W	1	1
L01	2023-04-29	1900-01-01 06:58:00	W	1	1
L01	2023-04-29	1900-01-01 06:58:30	W	1	1
L01	2023-04-29	1900-01-01 06:59:00	W	1	1
L01	2023-04-29	1900-01-01 06:59:30	W	1	1
L01	2023-04-29	1900-01-01 07:00:00	W	1	1
L01	2023-04-29	1900-01-01 07:00:30	W	1	1
L01	2023-04-29	1900-01-01 07:01:00	W	1	1
L01	2023-04-29	1900-01-01 07:01:30	W	1	1
L01	2023-04-29	1900-01-01 07:02:00	W	1	1
L01	2023-04-29	1900-01-01 07:02:30	W	1	1
L01	2023-04-29	1900-01-01 07:03:00	W	1	1
L01	2023-04-29	1900-01-01 07:03:30	W	1	1
L01	2023-04-29	1900-01-01 07:04:00	W	1	1
L01	2023-04-29	1900-01-01 07:04:30	W	1	1
L01	2023-04-29	1900-01-01 07:05:00	W	1	1
L01	2023-04-29	1900-01-01 07:05:30	W	1	1
L01	2023-04-29	1900-01-01 07:06:00	W	5	1
L01	2023-04-29	1900-01-01 07:06:30	W	5	1
L01	2023-04-29	1900-01-01 07:07:00	W	5	1
L01	2023-04-29	1900-01-01 07:07:30	W	5	1
L01	2023-04-29	1900-01-01 07:08:00	W	4	1
L01	2023-04-29	1900-01-01 07:08:30	W	5	1
L01	2023-04-29	1900-01-01 07:09:00	W	5	1
L01	2023-04-29	1900-01-01 07:09:30	W	5	1
L01	2023-04-29	1900-01-01 07:10:00	W	5	1
L01	2023-04-29	1900-01-01 07:10:30	W	5	1
L01	2023-04-29	1900-01-01 07:11:00	W	5	1
L01	2023-04-29	1900-01-01 07:11:30	W	5	1
L01	2023-04-29	1900-01-01 07:12:00	W	5	1
L01	2023-04-29	1900-01-01 07:12:30	W	5	1
L01	2023-04-29	1900-01-01 07:13:00	W	2	1
L01	2023-04-29	1900-01-01 07:13:30	W	2	1
L01	2023-04-29	1900-01-01 07:14:00	W	2	1
L01	2023-04-29	1900-01-01 07:14:30	W	2	1
L01	2023-04-29	1900-01-01 07:15:00	W	2	1
L01	2023-04-29	1900-01-01 07:15:30	W	3	1
L01	2023-04-29	1900-01-01 07:16:00	W	3	1
L01	2023-04-29	1900-01-01 07:16:30	W	3	1
L01	2023-04-29	1900-01-01 07:17:00	W	3	1
L01	2023-04-29	1900-01-01 07:17:30	W	3	1
L01	2023-04-29	1900-01-01 07:18:00	W	3	1
L01	2023-04-29	1900-01-01 07:18:30	W	3	1
L01	2023-04-29	1900-01-01 07:19:00	Dr	3	1
L01	2023-04-29	1900-01-01 07:19:30	Dr	1	1
L01	2023-04-29	1900-01-01 07:20:00	Dr	1	1
L01	2023-04-29	1900-01-01 07:20:30	Dr	2	1
L01	2023-04-29	1900-01-01 07:21:00	Dr	2	1
L01	2023-04-29	1900-01-01 07:21:30	Dr	1	1
L01	2023-04-29	1900-01-01 07:22:00	NR	1	1
L01	2023-04-29	1900-01-01 07:22:30	NR	1	1
L01	2023-04-29	1900-01-01 07:23:00	NR	1	1
L01	2023-04-29	1900-01-01 07:23:30	NR	1	1
L01	2023-04-29	1900-01-01 07:24:00	NR	1	1
L01	2023-04-29	1900-01-01 07:24:30	NR	1	1
L01	2023-04-29	1900-01-01 07:25:00	NR	1	1
L01	2023-04-29	1900-01-01 07:25:30	NR	2	1
L01	2023-04-29	1900-01-01 07:26:00	NR	2	1
L01	2023-04-29	1900-01-01 07:26:30	NR	2	1
L01	2023-04-29	1900-01-01 07:27:00	NR	2	1
L01	2023-04-29	1900-01-01 07:27:30	NR	2	1
L01	2023-04-29	1900-01-01 07:28:00	NR	2	1
L01	2023-04-29	1900-01-01 07:28:30	NR	2	1
L01	2023-04-29	1900-01-01 07:29:00	NR	2	1
L01	2023-04-29	1900-01-01 07:29:30	NR	2	1
L01	2023-04-29	1900-01-01 07:30:00	NR	2	1
L01	2023-04-29	1900-01-01 07:30:30	W	2	1
L01	2023-04-29	1900-01-01 07:31:00	W	2	1
L01	2023-04-29	1900-01-01 07:31:30	W	2	1
L01	2023-04-29	1900-01-01 07:32:00	W	2	1
L01	2023-04-29	1900-01-01 07:32:30	W	2	1
L01	2023-04-29	1900-01-01 07:33:00	W	2	1
L01	2023-04-29	1900-01-01 07:33:30	W	2	1
L01	2023-04-29	1900-01-01 07:34:00	W	2	1
L01	2023-04-29	1900-01-01 07:34:30	W	2	1
L01	2023-04-29	1900-01-01 07:35:00	W	2	1
L01	2023-04-29	1900-01-01 07:35:30	W	2	1
L01	2023-04-29	1900-01-01 07:36:00	W	2	1
L01	2023-04-29	1900-01-01 07:36:30	W	2	1
L01	2023-04-29	1900-01-01 07:37:00	Ru	2	1
L01	2023-04-29	1900-01-01 07:37:30	Ru	2	1
L01	2023-04-29	1900-01-01 07:38:00	Ru	2	1
L01	2023-04-29	1900-01-01 07:38:30	Ru	2	1
L01	2023-04-29	1900-01-01 07:39:00	Ru	2	1
L01	2023-04-29	1900-01-01 07:39:30	Ru	2	1
L01	2023-04-29	1900-01-01 07:40:00	Ru	2	1
L01	2023-04-29	1900-01-01 07:40:30	Ru	2	1
L01	2023-04-29	1900-01-01 07:41:00	Ru	2	1
L01	2023-04-29	1900-01-01 07:41:30	Ru	2	1
L01	2023-04-29	1900-01-01 07:42:00	Ru	2	1
L01	2023-04-29	1900-01-01 07:42:30	Ru	2	1
L01	2023-04-29	1900-01-01 07:43:00	Ru	2	1
L01	2023-04-29	1900-01-01 07:43:30	Ru	2	1
L01	2023-04-29	1900-01-01 07:44:00	Ru	2	1
L01	2023-04-29	1900-01-01 07:44:30	Ru	2	1
L01	2023-04-29	1900-01-01 07:45:00	Ru	2	1
L01	2023-04-29	1900-01-01 07:45:30	Ru	2	1
L01	2023-04-29	1900-01-01 07:46:00	Ru	2	1
L01	2023-04-29	1900-01-01 07:46:30	Ru	2	1
L01	2023-04-29	1900-01-01 07:47:00	Ru	2	1
L01	2023-04-29	1900-01-01 07:47:30	Ru	2	1
L01	2023-04-29	1900-01-01 07:48:00	Ru	2	1
L01	2023-04-29	1900-01-01 07:48:30	Ru	2	1
L01	2023-04-29	1900-01-01 07:49:00	Ru	2	1
L01	2023-04-29	1900-01-01 07:49:30	Ru	2	1
L01	2023-04-29	1900-01-01 07:50:00	Ru	2	1
L01	2023-04-29	1900-01-01 07:50:30	Ru	2	1
L01	2023-04-29	1900-01-01 07:51:00	Ru	2	1
L01	2023-04-29	1900-01-01 07:51:30	Ru	2	1
L01	2023-04-29	1900-01-01 07:52:00	Ru	2	1
L01	2023-04-29	1900-01-01 07:52:30	Ru	2	1
L01	2023-04-29	1900-01-01 07:53:00	Ru	2	1
L01	2023-04-29	1900-01-01 07:53:30	Ru	2	1
L01	2023-04-29	1900-01-01 07:54:00	Ru	2	1
L01	2023-04-29	1900-01-01 07:54:30	NR	2	1
L01	2023-04-29	1900-01-01 07:55:00	NR	1	1
L01	2023-04-29	1900-01-01 07:55:30	W	1	1
L01	2023-04-29	1900-01-01 07:56:00	W	1	1
L01	2023-04-29	1900-01-01 07:56:30	W	1	1
L01	2023-04-29	1900-01-01 07:57:00	Ru	2	1
L01	2023-04-29	1900-01-01 07:57:30	Ru	2	1
L01	2023-04-29	1900-01-01 07:58:00	Ru	2	1
L01	2023-04-29	1900-01-01 07:58:30	Ru	2	1
L01	2023-04-29	1900-01-01 07:59:00	W	1	1
L01	2023-04-29	1900-01-01 07:59:30	W	1	1
L01	2023-04-29	1900-01-01 08:00:00	W	1	1
L01	2023-04-29	1900-01-01 08:00:30	Ru	1	1
L01	2023-04-29	1900-01-01 08:01:00	Ru	2	1
L01	2023-04-29	1900-01-01 08:01:30	Ru	2	1
L01	2023-04-29	1900-01-01 08:02:00	Ru	2	1
L01	2023-04-29	1900-01-01 08:02:30	Ru	2	1
L01	2023-04-29	1900-01-01 08:03:00	Ru	2	1
L01	2023-04-29	1900-01-01 08:03:30	Ru	2	1
L01	2023-04-29	1900-01-01 08:04:00	Ru	2	1
L01	2023-04-29	1900-01-01 08:04:30	Ru	2	1
L01	2023-04-29	1900-01-01 08:05:00	Ru	2	1
L01	2023-04-29	1900-01-01 08:05:30	Ru	2	1
L01	2023-04-29	1900-01-01 08:06:00	Ru	2	1
L01	2023-04-29	1900-01-01 08:06:30	Ru	2	1
L01	2023-04-29	1900-01-01 08:07:00	Ru	2	1
L01	2023-04-29	1900-01-01 08:07:30	Ru	2	1
L01	2023-04-29	1900-01-01 08:08:00	Ru	2	1
L01	2023-04-29	1900-01-01 08:08:30	Ru	2	1
L01	2023-04-29	1900-01-01 08:09:00	Ru	2	1
L01	2023-04-29	1900-01-01 08:09:30	Ru	2	1
L01	2023-04-29	1900-01-01 08:10:00	Ru	6	1
L01	2023-04-29	1900-01-01 08:10:30	Ru	6	1
L01	2023-04-29	1900-01-01 08:11:00	Ru	6	1
L01	2023-04-29	1900-01-01 08:11:30	Ru	6	1
L01	2023-04-29	1900-01-01 08:12:00	Ru	6	1
L01	2023-04-29	1900-01-01 08:12:30	Ru	2	1
L01	2023-04-29	1900-01-01 08:13:00	Ru	2	1
L01	2023-04-29	1900-01-01 08:13:30	Ru	2	1
L01	2023-04-29	1900-01-01 08:14:00	Ru	2	1
L01	2023-04-29	1900-01-01 08:14:30	Ru	2	1
L01	2023-04-29	1900-01-01 08:15:00	Ru	2	1
L01	2023-04-29	1900-01-01 08:15:30	Ru	2	1
L01	2023-04-29	1900-01-01 08:16:00	Ru	2	1
L01	2023-04-29	1900-01-01 08:16:30	Ru	3	1
L01	2023-04-29	1900-01-01 08:17:00	Ru	3	1
L01	2023-04-29	1900-01-01 08:17:30	Ru	3	1
L01	2023-04-29	1900-01-01 08:18:00	Ru	3	1
L01	2023-04-29	1900-01-01 08:18:30	Ru	3	1
L01	2023-04-29	1900-01-01 08:19:00	Ru	3	1
L01	2023-04-29	1900-01-01 08:19:30	Ru	3	1
L01	2023-04-29	1900-01-01 08:20:00	Ru	3	1
L01	2023-04-29	1900-01-01 08:20:30	W	3	1
L01	2023-04-29	1900-01-01 08:21:00	W	1	1
L01	2023-04-29	1900-01-01 08:21:30	W	1	1
L01	2023-04-29	1900-01-01 08:22:00	W	1	1
L01	2023-04-29	1900-01-01 08:22:30	W	1	1
L01	2023-04-29	1900-01-01 08:23:00	W	1	1
L01	2023-04-29	1900-01-01 08:23:30	W	6	1
L01	2023-04-29	1900-01-01 08:24:00	W	6	1
L01	2023-04-29	1900-01-01 08:24:30	W	6	1
L01	2023-04-29	1900-01-01 08:25:00	W	6	1
L01	2023-04-29	1900-01-01 08:25:30	W	6	1
L01	2023-04-29	1900-01-01 08:26:00	W	6	1
L01	2023-04-29	1900-01-01 08:26:30	W	6	1
L01	2023-04-29	1900-01-01 08:27:00	W	6	1
L01	2023-04-29	1900-01-01 08:27:30	W	6	1
L01	2023-04-29	1900-01-01 08:28:00	W	6	1
L01	2023-04-29	1900-01-01 08:28:30	W	6	1
L01	2023-04-29	1900-01-01 08:29:00	W	6	1
L01	2023-04-29	1900-01-01 08:29:30	W	6	1
L01	2023-04-29	1900-01-01 08:30:00	W	6	1
L01	2023-04-29	1900-01-01 08:30:30	W	6	1
L01	2023-04-29	1900-01-01 08:31:00	W	6	1
L01	2023-04-29	1900-01-01 08:31:30	W	6	1
L01	2023-04-29	1900-01-01 08:32:00	W	6	1
L01	2023-04-29	1900-01-01 08:32:30	W	6	1
L01	2023-04-29	1900-01-01 08:33:00	W	6	1
L01	2023-04-29	1900-01-01 08:33:30	W	6	1
L01	2023-04-29	1900-01-01 08:34:00	W	6	1
L01	2023-04-29	1900-01-01 08:34:30	W	6	1
L01	2023-04-29	1900-01-01 08:35:00	W	6	1
L01	2023-04-29	1900-01-01 08:35:30	W	6	1
L01	2023-04-29	1900-01-01 08:36:00	W	5	1
L01	2023-04-29	1900-01-01 08:36:30	W	5	1
L01	2023-04-29	1900-01-01 08:37:00	W	5	1
L01	2023-04-29	1900-01-01 08:37:30	W	5	1
L01	2023-04-29	1900-01-01 08:38:00	W	5	1
L01	2023-04-29	1900-01-01 08:38:30	W	5	1
L01	2023-04-29	1900-01-01 08:39:00	W	5	1
L01	2023-04-29	1900-01-01 08:39:30	W	5	1
L01	2023-04-29	1900-01-01 08:40:00	W	5	1
L01	2023-04-29	1900-01-01 08:40:30	W	5	1
L01	2023-04-29	1900-01-01 08:41:00	W	5	1
L01	2023-04-29	1900-01-01 08:41:30	W	5	1
L01	2023-04-29	1900-01-01 08:42:00	W	5	1
L01	2023-04-29	1900-01-01 08:42:30	W	5	1
L01	2023-04-29	1900-01-01 08:43:00	W	5	1
L01	2023-04-29	1900-01-01 08:43:30	W	5	1
L01	2023-04-29	1900-01-01 08:44:00	W	2	1
L01	2023-04-29	1900-01-01 08:44:30	Ru	2	1
L01	2023-04-29	1900-01-01 08:45:00	Ru	2	1
L01	2023-04-29	1900-01-01 08:45:30	Ru	2	1
L01	2023-04-29	1900-01-01 08:46:00	W	2	1
L01	2023-04-29	1900-01-01 08:46:30	W	2	1
L01	2023-04-29	1900-01-01 08:47:00	W	2	1
L01	2023-04-29	1900-01-01 08:47:30	W	2	1
L01	2023-04-29	1900-01-01 08:48:00	NR	2	1
L01	2023-04-29	1900-01-01 08:48:30	NR	2	1
L01	2023-04-29	1900-01-01 08:49:00	NR	2	1
L01	2023-04-29	1900-01-01 08:49:30	NR	2	1
L01	2023-04-29	1900-01-01 08:50:00	NR	2	1
L01	2023-04-29	1900-01-01 08:50:30	NR	2	1
L01	2023-04-29	1900-01-01 08:51:00	W	3	1
L01	2023-04-29	1900-01-01 08:51:30	W	3	1
L01	2023-04-29	1900-01-01 08:52:00	W	3	1
L01	2023-04-29	1900-01-01 08:52:30	W	3	1
L01	2023-04-29	1900-01-01 08:53:00	W	4	1
L01	2023-04-29	1900-01-01 08:53:30	W	4	1
L01	2023-04-29	1900-01-01 08:54:00	W	4	1
L01	2023-04-29	1900-01-01 08:54:30	W	4	1
L01	2023-04-29	1900-01-01 08:55:00	W	4	1
L01	2023-04-29	1900-01-01 08:55:30	W	4	1
L01	2023-04-29	1900-01-01 08:56:00	W	4	1
L01	2023-04-29	1900-01-01 08:56:30	W	4	1
L01	2023-04-29	1900-01-01 08:57:00	W	5	1
L01	2023-04-29	1900-01-01 08:57:30	W	5	1
L01	2023-04-29	1900-01-01 08:58:00	W	5	1
L01	2023-04-29	1900-01-01 08:58:30	W	5	1
L01	2023-04-29	1900-01-01 08:59:00	W	5	1
L01	2023-04-29	1900-01-01 08:59:30	W	5	1
L01	2023-04-29	1900-01-01 09:00:00		5	1
L01	2023-04-29	1900-01-01 09:00:30		5	1
L01	2023-04-29	1900-01-01 09:01:00		5	1
L01	2023-04-29	1900-01-01 09:01:30		5	1
L01	2023-04-29	1900-01-01 09:02:00		5	1
L01	2023-04-29	1900-01-01 09:02:30		5	1
L01	2023-04-29	1900-01-01 09:03:00		5	1
L01	2023-04-29	1900-01-01 09:03:30		6	1
L01	2023-04-29	1900-01-01 09:04:00		6	1
L01	2023-04-29	1900-01-01 09:04:30		6	1
L01	2023-04-29	1900-01-01 09:05:00		6	1
L01	2023-04-29	1900-01-01 09:05:30		6	1
L01	2023-04-29	1900-01-01 09:06:00		6	1
L01	2023-04-29	1900-01-01 09:06:30		5	1
L01	2023-04-29	1900-01-01 09:07:00		5	1
L01	2023-04-29	1900-01-01 09:07:30		6	1
L01	2023-04-29	1900-01-01 09:08:00		5	1
L01	2023-04-29	1900-01-01 09:08:30		6	1
L01	2023-04-29	1900-01-01 09:09:00		5	1
L01	2023-04-29	1900-01-01 09:09:30		5	1
L01	2023-04-29	1900-01-01 09:10:00		5	1
L01	2023-04-29	1900-01-01 09:10:30		5	1
L01	2023-04-29	1900-01-01 09:11:00		5	1
L01	2023-04-29	1900-01-01 09:11:30		5	1
L01	2023-04-29	1900-01-01 09:12:00		5	1
L01	2023-04-29	1900-01-01 09:12:30		4	1
L01	2023-04-29	1900-01-01 09:13:00		4	1
L01	2023-04-29	1900-01-01 09:13:30		4	1
L01	2023-04-29	1900-01-01 09:14:00		4	1
L01	2023-04-29	1900-01-01 09:14:30		5	1
L01	2023-04-29	1900-01-01 09:15:00		4	1
L01	2023-04-29	1900-01-01 09:15:30		5	1
L01	2023-04-29	1900-01-01 09:16:00		4	1
L01	2023-04-29	1900-01-01 09:16:30		5	1
L01	2023-04-29	1900-01-01 09:17:00		6	1
L01	2023-04-29	1900-01-01 09:17:30		5	1
L01	2023-04-29	1900-01-01 09:18:00		5	1
L01	2023-04-29	1900-01-01 09:18:30		5	1
L01	2023-04-29	1900-01-01 09:19:00		5	1
L01	2023-04-29	1900-01-01 09:19:30		5	1
L01	2023-04-29	1900-01-01 09:20:00		6	1
L01	2023-04-29	1900-01-01 09:20:30		6	1
L01	2023-04-29	1900-01-01 09:21:00		6	1
L01	2023-04-29	1900-01-01 09:21:30		6	1
L01	2023-04-29	1900-01-01 09:22:00		6	1
L01	2023-04-29	1900-01-01 09:22:30		5	1
L01	2023-04-29	1900-01-01 09:23:00		5	1
L01	2023-04-29	1900-01-01 09:23:30		5	1
L01	2023-04-29	1900-01-01 09:24:00		5	1
L01	2023-04-29	1900-01-01 09:24:30		5	1
L01	2023-04-29	1900-01-01 09:25:00		5	1
L01	2023-04-29	1900-01-01 09:25:30		5	1
L01	2023-04-29	1900-01-01 09:26:00		5	1
L01	2023-04-29	1900-01-01 09:26:30		5	1
L01	2023-04-29	1900-01-01 09:27:00		6	1
L01	2023-04-29	1900-01-01 09:27:30		6	1
L01	2023-04-29	1900-01-01 09:28:00		6	1
L01	2023-04-29	1900-01-01 09:28:30		6	1
L01	2023-04-29	1900-01-01 09:29:00		6	1
L01	2023-04-29	1900-01-01 09:29:30		4	1
L01	2023-04-29	1900-01-01 09:30:00	W	5	1
L01	2023-04-29	1900-01-01 09:30:30	W	5	1
L01	2023-04-29	1900-01-01 09:31:00	W	5	1
L01	2023-04-29	1900-01-01 09:31:30	W	5	1
L01	2023-04-29	1900-01-01 09:32:00	W	5	1
L01	2023-04-29	1900-01-01 09:32:30	W	5	1
L01	2023-04-29	1900-01-01 09:33:00	W	5	1
L01	2023-04-29	1900-01-01 09:33:30	W	5	1
L01	2023-04-29	1900-01-01 09:34:00	W	5	1
L01	2023-04-29	1900-01-01 09:34:30	W	5	1
L01	2023-04-29	1900-01-01 09:35:00	W	5	1
L01	2023-04-29	1900-01-01 09:35:30	W	5	1
L01	2023-04-29	1900-01-01 09:36:00	W	5	1
L01	2023-04-29	1900-01-01 09:36:30	W	5	1
L01	2023-04-29	1900-01-01 09:37:00	W	5	1
L01	2023-04-29	1900-01-01 09:37:30	W	5	1
L01	2023-04-29	1900-01-01 09:38:00	W	5	1
L01	2023-04-29	1900-01-01 09:38:30	W	5	1
L01	2023-04-29	1900-01-01 09:39:00	W	5	1
L01	2023-04-29	1900-01-01 09:39:30	W	5	1
L01	2023-04-29	1900-01-01 09:40:00	W	5	1
L01	2023-04-29	1900-01-01 09:40:30	W	5	1
L01	2023-04-29	1900-01-01 09:41:00	W	5	1
L01	2023-04-29	1900-01-01 09:41:30	W	5	1
L01	2023-04-29	1900-01-01 09:42:00	W	5	1
L01	2023-04-29	1900-01-01 09:42:30	W	5	1
L01	2023-04-29	1900-01-01 09:43:00	W	5	1
L01	2023-04-29	1900-01-01 09:43:30	W	5	1
L01	2023-04-29	1900-01-01 09:44:00	W	5	1
L01	2023-04-29	1900-01-01 09:44:30	W	5	1
L01	2023-04-29	1900-01-01 09:45:00	W	5	1
L01	2023-04-29	1900-01-01 09:45:30	W	5	1
L01	2023-04-29	1900-01-01 09:46:00	W	5	1
L01	2023-04-29	1900-01-01 09:46:30	W	5	1
L01	2023-04-29	1900-01-01 09:47:00	W	5	1
L01	2023-04-29	1900-01-01 09:47:30	W	5	1
L01	2023-04-29	1900-01-01 09:48:00	W	5	1
L01	2023-04-29	1900-01-01 09:48:30	W	5	1
L01	2023-04-29	1900-01-01 09:49:00	W	5	1
L01	2023-04-29	1900-01-01 09:49:30	W	5	1
L01	2023-04-29	1900-01-01 09:50:00	W	5	1
L01	2023-04-29	1900-01-01 09:50:30	W	5	1
L01	2023-04-29	1900-01-01 09:51:00	W	5	1
L01	2023-04-29	1900-01-01 09:51:30	W	5	1
L01	2023-04-29	1900-01-01 09:52:00	W	5	1
L01	2023-04-29	1900-01-01 09:52:30	W	5	1
L01	2023-04-29	1900-01-01 09:53:00	W	5	1
L01	2023-04-29	1900-01-01 09:53:30	W	5	1
L01	2023-04-29	1900-01-01 09:54:00	W	5	1
L01	2023-04-29	1900-01-01 09:54:30	W	5	1
L01	2023-04-29	1900-01-01 09:55:00	W	5	1
L01	2023-04-29	1900-01-01 09:55:30	W	5	1
L01	2023-04-29	1900-01-01 09:56:00	W	5	1
L01	2023-04-29	1900-01-01 09:56:30	W	5	1
L01	2023-04-29	1900-01-01 09:57:00	W	5	1
L01	2023-04-29	1900-01-01 09:57:30	W	5	1
L01	2023-04-29	1900-01-01 09:58:00	W	5	1
L01	2023-04-29	1900-01-01 09:58:30	W	5	1
L01	2023-04-29	1900-01-01 09:59:00	W	5	1
L01	2023-04-29	1900-01-01 09:59:30	W	5	1
L01	2023-04-29	1900-01-01 10:00:00	W	5	1
L01	2023-04-29	1900-01-01 10:00:30	W	5	1
L01	2023-04-29	1900-01-01 10:01:00	W	5	1
L01	2023-04-29	1900-01-01 10:01:30	W	5	1
L01	2023-04-29	1900-01-01 10:02:00	W	5	1
L01	2023-04-29	1900-01-01 10:02:30	W	5	1
L01	2023-04-29	1900-01-01 10:03:00	W	5	1
L01	2023-04-29	1900-01-01 10:03:30	W	5	1
L01	2023-04-29	1900-01-01 10:04:00	W	5	1
L01	2023-04-29	1900-01-01 10:04:30	W	5	1
L01	2023-04-29	1900-01-01 10:05:00	W	5	1
L01	2023-04-29	1900-01-01 10:05:30	W	5	1
L01	2023-04-29	1900-01-01 10:06:00	W	5	1
L01	2023-04-29	1900-01-01 10:06:30	W	5	1
L01	2023-04-29	1900-01-01 10:07:00	W	5	1
L01	2023-04-29	1900-01-01 10:07:30	W	5	1
L01	2023-04-29	1900-01-01 10:08:00	W	5	1
L01	2023-04-29	1900-01-01 10:08:30	W	5	1
L01	2023-04-29	1900-01-01 10:09:00	W	5	1
L01	2023-04-29	1900-01-01 10:09:30	W	5	1
L01	2023-04-29	1900-01-01 10:10:00	W	5	1
L01	2023-04-29	1900-01-01 10:10:30	W	5	1
L01	2023-04-29	1900-01-01 10:11:00	W	6	1
L01	2023-04-29	1900-01-01 10:11:30	W	6	1
L01	2023-04-29	1900-01-01 10:12:00	W	6	1
L01	2023-04-29	1900-01-01 10:12:30	W	6	1
L01	2023-04-29	1900-01-01 10:13:00	W	6	1
L01	2023-04-29	1900-01-01 10:13:30	W	6	1
L01	2023-04-29	1900-01-01 10:14:00	W	6	1
L01	2023-04-29	1900-01-01 10:14:30	W	6	1
L01	2023-04-29	1900-01-01 10:15:00	W	6	1
L01	2023-04-29	1900-01-01 10:15:30	W	6	1
L01	2023-04-29	1900-01-01 10:16:00	W	6	1
L01	2023-04-29	1900-01-01 10:16:30	W	6	1
L01	2023-04-29	1900-01-01 10:17:00	W	3	1
L01	2023-04-29	1900-01-01 10:17:30	W	3	1
L01	2023-04-29	1900-01-01 10:18:00	W	2	1
L01	2023-04-29	1900-01-01 10:18:30	W	2	1
L01	2023-04-29	1900-01-01 10:19:00	W	2	1
L01	2023-04-29	1900-01-01 10:19:30	W	2	1
L01	2023-04-29	1900-01-01 10:20:00	W	2	1
L01	2023-04-29	1900-01-01 10:20:30	W	2	1
L01	2023-04-29	1900-01-01 10:21:00	W	2	1
L01	2023-04-29	1900-01-01 10:21:30	W	2	1
L01	2023-04-29	1900-01-01 10:22:00	Ru	2	1
L01	2023-04-29	1900-01-01 10:22:30	Ru	2	1
L01	2023-04-29	1900-01-01 10:23:00	Ru	2	1
L01	2023-04-29	1900-01-01 10:23:30	Ru	2	1
L01	2023-04-29	1900-01-01 10:24:00	Ru	2	1
L01	2023-04-29	1900-01-01 10:24:30	Ru	2	1
L01	2023-04-29	1900-01-01 10:25:00	W	2	1
L01	2023-04-29	1900-01-01 10:25:30	W	2	1
L01	2023-04-29	1900-01-01 10:26:00	W	2	1
L01	2023-04-29	1900-01-01 10:26:30	Ru	2	1
L01	2023-04-29	1900-01-01 10:27:00	Ru	2	1
L01	2023-04-29	1900-01-01 10:27:30	Ru	2	1
L01	2023-04-29	1900-01-01 10:28:00	Ru	2	1
L01	2023-04-29	1900-01-01 10:28:30	Ru	2	1
L01	2023-04-29	1900-01-01 10:29:00	W	2	1
L01	2023-04-29	1900-01-01 10:29:30	W	2	1
L01	2023-04-29	1900-01-01 10:30:00	W	2	1
L01	2023-04-29	1900-01-01 10:30:30	W	2	1
L01	2023-04-29	1900-01-01 10:31:00	W	2	1
L01	2023-04-29	1900-01-01 10:31:30	W	2	1
L01	2023-04-29	1900-01-01 10:32:00	W	5	1
L01	2023-04-29	1900-01-01 10:32:30	W	5	1
L01	2023-04-29	1900-01-01 10:33:00	W	5	1
L01	2023-04-29	1900-01-01 10:33:30	W	5	1
L01	2023-04-29	1900-01-01 10:34:00	W	5	1
L01	2023-04-29	1900-01-01 10:34:30	W	5	1
L01	2023-04-29	1900-01-01 10:35:00	W	5	1
L01	2023-04-29	1900-01-01 10:35:30	W	5	1
L01	2023-04-29	1900-01-01 10:36:00	W	5	1
L01	2023-04-29	1900-01-01 10:36:30	W	5	1
L01	2023-04-29	1900-01-01 10:37:00	W	5	1
L01	2023-04-29	1900-01-01 10:37:30	W	5	1
L01	2023-04-29	1900-01-01 10:38:00	W	5	1
L01	2023-04-29	1900-01-01 10:38:30	W	5	1
L01	2023-04-29	1900-01-01 10:39:00	W	5	1
L01	2023-04-29	1900-01-01 10:39:30	W	5	1
L01	2023-04-29	1900-01-01 10:40:00	W	5	1
L01	2023-04-29	1900-01-01 10:40:30	W	5	1
L01	2023-04-29	1900-01-01 10:41:00	W	5	1
L01	2023-04-29	1900-01-01 10:41:30	W	5	1
L01	2023-04-29	1900-01-01 10:42:00	W	5	1
L01	2023-04-29	1900-01-01 10:42:30	W	5	1
L01	2023-04-29	1900-01-01 10:43:00	W	5	1
L01	2023-04-29	1900-01-01 10:43:30	W	5	1
L01	2023-04-29	1900-01-01 10:44:00	W	5	1
L01	2023-04-29	1900-01-01 10:44:30	W	5	1
L01	2023-04-29	1900-01-01 10:45:00	W	5	1
L01	2023-04-29	1900-01-01 10:45:30	W	5	1
L01	2023-04-29	1900-01-01 10:46:00	W	5	1
L01	2023-04-29	1900-01-01 10:46:30	W	5	1
L01	2023-04-29	1900-01-01 10:47:00	W	3	1
L01	2023-04-29	1900-01-01 10:47:30	W	3	1
L01	2023-04-29	1900-01-01 10:48:00	W	3	1
L01	2023-04-29	1900-01-01 10:48:30	W	3	1
L01	2023-04-29	1900-01-01 10:49:00	Ru	3	1
L01	2023-04-29	1900-01-01 10:49:30	Ru	3	1
L01	2023-04-29	1900-01-01 10:50:00	Ru	3	1
L01	2023-04-29	1900-01-01 10:50:30	Ru	3	1
L01	2023-04-29	1900-01-01 10:51:00	Ru	2	1
L01	2023-04-29	1900-01-01 10:51:30	Ru	2	1
L01	2023-04-29	1900-01-01 10:52:00	Ru	2	1
L01	2023-04-29	1900-01-01 10:52:30	Ru	2	1
L01	2023-04-29	1900-01-01 10:53:00	Ru	2	1
L01	2023-04-29	1900-01-01 10:53:30	Ru	2	1
L01	2023-04-29	1900-01-01 10:54:00	Ru	2	1
L01	2023-04-29	1900-01-01 10:54:30	Ru	2	1
L01	2023-04-29	1900-01-01 10:55:00	Ru	2	1
L01	2023-04-29	1900-01-01 10:55:30	Ru	2	1
L01	2023-04-29	1900-01-01 10:56:00	Ru	2	1
L01	2023-04-29	1900-01-01 10:56:30	Ru	2	1
L01	2023-04-29	1900-01-01 10:57:00	Ru	2	1
L01	2023-04-29	1900-01-01 10:57:30	Ru	2	1
L01	2023-04-29	1900-01-01 10:58:00	Ru	2	1
L01	2023-04-29	1900-01-01 10:58:30	Ru	2	1
L01	2023-04-29	1900-01-01 10:59:00	Ru	2	1
L01	2023-04-29	1900-01-01 10:59:30	Ru	2	1
L01	2023-04-29	1900-01-01 11:00:00	Ru	2	1
L01	2023-04-29	1900-01-01 11:00:30	Ru	2	1
L01	2023-04-29	1900-01-01 11:01:00	Ru	2	1
L01	2023-04-29	1900-01-01 11:01:30	Ru	2	1
L01	2023-04-29	1900-01-01 11:02:00	W	2	1
L01	2023-04-29	1900-01-01 11:02:30	W	6	1
L01	2023-04-29	1900-01-01 11:03:00	W	6	1
L01	2023-04-29	1900-01-01 11:03:30	W	6	1
L01	2023-04-29	1900-01-01 11:04:00	W	6	1
L01	2023-04-29	1900-01-01 11:04:30	W	6	1
L01	2023-04-29	1900-01-01 11:05:00	W	6	1
L01	2023-04-29	1900-01-01 11:05:30	W	6	1
L01	2023-04-29	1900-01-01 11:06:00	W	6	1
L01	2023-04-29	1900-01-01 11:06:30	W	6	1
L01	2023-04-29	1900-01-01 11:07:00	W	6	1
L01	2023-04-29	1900-01-01 11:07:30	W	6	1
L01	2023-04-29	1900-01-01 11:08:00	W	6	1
L01	2023-04-29	1900-01-01 11:08:30	W	6	1
L01	2023-04-29	1900-01-01 11:09:00	W	6	1
L01	2023-04-29	1900-01-01 11:09:30	W	6	1
L01	2023-04-29	1900-01-01 11:10:00	W	6	1
L01	2023-04-29	1900-01-01 11:10:30	W	6	1
L01	2023-04-29	1900-01-01 11:11:00	W	6	1
L01	2023-04-29	1900-01-01 11:11:30	W	6	1
L01	2023-04-29	1900-01-01 11:12:00	W	6	1
L01	2023-04-29	1900-01-01 11:12:30	W	6	1
L01	2023-04-29	1900-01-01 11:13:00	W	6	1
L01	2023-04-29	1900-01-01 11:13:30	W	6	1
L01	2023-04-29	1900-01-01 11:14:00	W	6	1
L01	2023-04-29	1900-01-01 11:14:30	W	6	1
L01	2023-04-29	1900-01-01 11:15:00	W	4	1
L01	2023-04-29	1900-01-01 11:15:30	W	4	1
L01	2023-04-29	1900-01-01 11:16:00	W	5	1
L01	2023-04-29	1900-01-01 11:16:30	W	5	1
L01	2023-04-29	1900-01-01 11:17:00	W	5	1
L01	2023-04-29	1900-01-01 11:17:30	W	5	1
L01	2023-04-29	1900-01-01 11:18:00	W	5	1
L01	2023-04-29	1900-01-01 11:18:30	W	4	1
L01	2023-04-29	1900-01-01 11:19:00	W	4	1
L01	2023-04-29	1900-01-01 11:19:30	W	4	1
L01	2023-04-29	1900-01-01 11:20:00	W	4	1
L01	2023-04-29	1900-01-01 11:20:30	W	4	1
L01	2023-04-29	1900-01-01 11:21:00	W	4	1
L01	2023-04-29	1900-01-01 11:21:30	W	4	1
L01	2023-04-29	1900-01-01 11:22:00	W	4	1
L01	2023-04-29	1900-01-01 11:22:30	W	4	1
L01	2023-04-29	1900-01-01 11:23:00	Dr	4	1
L01	2023-04-29	1900-01-01 11:23:30	Dr	4	1
L01	2023-04-29	1900-01-01 11:24:00	Dr	4	1
L01	2023-04-29	1900-01-01 11:24:30	Dr	4	1
L01	2023-04-29	1900-01-01 11:25:00	Dr	4	1
L01	2023-04-29	1900-01-01 11:25:30	NR	4	1
L01	2023-04-29	1900-01-01 11:26:00	NR	2	1
L01	2023-04-29	1900-01-01 11:26:30	NR	2	1
L01	2023-04-29	1900-01-01 11:27:00	NR	2	1
L01	2023-04-29	1900-01-01 11:27:30	NR	2	1
L01	2023-04-29	1900-01-01 11:28:00	NR	2	1
L01	2023-04-29	1900-01-01 11:28:30	NR	2	1
L01	2023-04-29	1900-01-01 11:29:00	NR	2	1
L01	2023-04-29	1900-01-01 11:29:30	NR	2	1
L01	2023-04-29	1900-01-01 11:30:00	NR	2	1
L01	2023-04-29	1900-01-01 11:30:30	NR	2	1
L01	2023-04-29	1900-01-01 11:31:00	NR	2	1
L01	2023-04-29	1900-01-01 11:31:30	NR	2	1
L01	2023-04-29	1900-01-01 11:32:00	NR	2	1
L01	2023-04-29	1900-01-01 11:32:30	NR	2	1
L01	2023-04-29	1900-01-01 11:33:00	W	2	1
L01	2023-04-29	1900-01-01 11:33:30	W	2	1
L01	2023-04-29	1900-01-01 11:34:00	Ru	2	1
L01	2023-04-29	1900-01-01 11:34:30	Ru	2	1
L01	2023-04-29	1900-01-01 11:35:00	W	1	1
L01	2023-04-29	1900-01-01 11:35:30	W	1	1
L01	2023-04-29	1900-01-01 11:36:00	W	1	1
L01	2023-04-29	1900-01-01 11:36:30	W	1	1
L01	2023-04-29	1900-01-01 11:37:00	W	1	1
L01	2023-04-29	1900-01-01 11:37:30	W	1	1
L01	2023-04-29	1900-01-01 11:38:00	W	2	1
L01	2023-04-29	1900-01-01 11:38:30	W	2	1
L01	2023-04-29	1900-01-01 11:39:00	W	5	1
L01	2023-04-29	1900-01-01 11:39:30	W	5	1
L01	2023-04-29	1900-01-01 11:40:00	W	5	1
L01	2023-04-29	1900-01-01 11:40:30	W	5	1
L01	2023-04-29	1900-01-01 11:41:00	W	5	1
L01	2023-04-29	1900-01-01 11:41:30	W	5	1
L01	2023-04-29	1900-01-01 11:42:00	Ru	2	1
L01	2023-04-29	1900-01-01 11:42:30	Ru	2	1
L01	2023-04-29	1900-01-01 11:43:00	Ru	2	1
L01	2023-04-29	1900-01-01 11:43:30	Ru	2	1
L01	2023-04-29	1900-01-01 11:44:00	Ru	2	1
L01	2023-04-29	1900-01-01 11:44:30	Ru	2	1
L01	2023-04-29	1900-01-01 11:45:00	W	1	1
L01	2023-04-29	1900-01-01 11:45:30	W	1	1
L01	2023-04-29	1900-01-01 11:46:00	W	1	1
L01	2023-04-29	1900-01-01 11:46:30	W	1	1
L01	2023-04-29	1900-01-01 11:47:00	W	1	1
L01	2023-04-29	1900-01-01 11:47:30	W	1	1
L01	2023-04-29	1900-01-01 11:48:00	W	3	1
L01	2023-04-29	1900-01-01 11:48:30	W	3	1
L01	2023-04-29	1900-01-01 11:49:00	W	3	1
L01	2023-04-29	1900-01-01 11:49:30	W	6	1
L01	2023-04-29	1900-01-01 11:50:00	W	6	1
L01	2023-04-29	1900-01-01 11:50:30	W	6	1
L01	2023-04-29	1900-01-01 11:51:00	W	6	1
L01	2023-04-29	1900-01-01 11:51:30	W	6	1
L01	2023-04-29	1900-01-01 11:52:00	W	6	1
L01	2023-04-29	1900-01-01 11:52:30	W	6	1
L01	2023-04-29	1900-01-01 11:53:00	W	6	1
L01	2023-04-29	1900-01-01 11:53:30	W	6	1
L01	2023-04-29	1900-01-01 11:54:00	W	6	1
L01	2023-04-29	1900-01-01 11:54:30	W	6	1
L01	2023-04-29	1900-01-01 11:55:00	W	6	1
L01	2023-04-29	1900-01-01 11:55:30	W	6	1
L01	2023-04-29	1900-01-01 11:56:00	W	6	1
L01	2023-04-29	1900-01-01 11:56:30	W	6	1
L01	2023-04-29	1900-01-01 11:57:00	W	6	1
L01	2023-04-29	1900-01-01 11:57:30	W	6	1
L01	2023-04-29	1900-01-01 11:58:00	W	6	1
L01	2023-04-29	1900-01-01 11:58:30	W	6	1
L01	2023-04-29	1900-01-01 11:59:00	W	6	1
L01	2023-04-29	1900-01-01 11:59:30	W	6	1
L01	2023-04-29	1900-01-01 12:00:00	W	6	1
L01	2023-04-29	1900-01-01 12:00:30	W	6	1
L01	2023-04-29	1900-01-01 12:01:00	W	6	1
L01	2023-04-29	1900-01-01 12:01:30	W	6	1
L01	2023-04-29	1900-01-01 12:02:00	W	6	1
L01	2023-04-29	1900-01-01 12:02:30	W	6	1
L01	2023-04-29	1900-01-01 12:03:00	W	6	1
L01	2023-04-29	1900-01-01 12:03:30	W	6	1
L01	2023-04-29	1900-01-01 12:04:00	W	6	1
L01	2023-04-29	1900-01-01 12:04:30	W	6	1
L01	2023-04-29	1900-01-01 12:05:00	W	6	1
L01	2023-04-29	1900-01-01 12:05:30	W	6	1
L01	2023-04-29	1900-01-01 12:06:00	W	6	1
L01	2023-04-29	1900-01-01 12:06:30	W	6	1
L01	2023-04-29	1900-01-01 12:07:00	W	6	1
L01	2023-04-29	1900-01-01 12:07:30	W	6	1
L01	2023-04-29	1900-01-01 12:08:00	W	6	1
L01	2023-04-29	1900-01-01 12:08:30	W	6	1
L01	2023-04-29	1900-01-01 12:09:00	W	6	1
L01	2023-04-29	1900-01-01 12:09:30	W	6	1
L01	2023-04-29	1900-01-01 12:10:00	W	6	1
L01	2023-04-29	1900-01-01 12:10:30	W	6	1
L01	2023-04-29	1900-01-01 12:11:00	W	6	1
L01	2023-04-29	1900-01-01 12:11:30	W	6	1
L01	2023-04-29	1900-01-01 12:12:00	W	6	1
L01	2023-04-29	1900-01-01 12:12:30	W	6	1
L01	2023-04-29	1900-01-01 12:13:00	W	6	1
L01	2023-04-29	1900-01-01 12:13:30	W	6	1
L01	2023-04-29	1900-01-01 12:14:00	W	6	1
L01	2023-04-29	1900-01-01 12:14:30	W	6	1
L01	2023-04-29	1900-01-01 12:15:00	W	6	1
L01	2023-04-29	1900-01-01 12:15:30	W	6	1
L01	2023-04-29	1900-01-01 12:16:00	W	6	1
L01	2023-04-29	1900-01-01 12:16:30	W	6	1
L01	2023-04-29	1900-01-01 12:17:00	W	6	1
L01	2023-04-29	1900-01-01 12:17:30	W	6	1
L01	2023-04-29	1900-01-01 12:18:00	W	6	1
L01	2023-04-29	1900-01-01 12:18:30	W	6	1
L01	2023-04-29	1900-01-01 12:19:00	W	6	1
L01	2023-04-29	1900-01-01 12:19:30	W	6	1
L01	2023-04-29	1900-01-01 12:20:00	W	6	1
L01	2023-04-29	1900-01-01 12:20:30	W	6	1
L01	2023-04-29	1900-01-01 12:21:00	W	6	1
L01	2023-04-29	1900-01-01 12:21:30	W	6	1
L01	2023-04-29	1900-01-01 12:22:00	W	6	1
L01	2023-04-29	1900-01-01 12:22:30	W	6	1
L01	2023-04-29	1900-01-01 12:23:00	W	6	1
L01	2023-04-29	1900-01-01 12:23:30	W	6	1
L01	2023-04-29	1900-01-01 12:24:00	W	6	1
L01	2023-04-29	1900-01-01 12:24:30	W	6	1
L01	2023-04-29	1900-01-01 12:25:00	W	6	1
L01	2023-04-29	1900-01-01 12:25:30	W	6	1
L01	2023-04-29	1900-01-01 12:26:00	W	3	1
L01	2023-04-29	1900-01-01 12:26:30	Ru	3	1
L01	2023-04-29	1900-01-01 12:27:00	Ru	3	1
L01	2023-04-29	1900-01-01 12:27:30	Ru	3	1
L01	2023-04-29	1900-01-01 12:28:00	Ru	3	1
L01	2023-04-29	1900-01-01 12:28:30	Ru	3	1
L01	2023-04-29	1900-01-01 12:29:00	Ru	3	1
L01	2023-04-29	1900-01-01 12:29:30	W	3	1
L01	2023-04-29	1900-01-01 12:30:00	W	3	1
L01	2023-04-29	1900-01-01 12:30:30	W	3	1
L01	2023-04-29	1900-01-01 12:31:00	W	3	1
L01	2023-04-29	1900-01-01 12:31:30	W	3	1
L01	2023-04-29	1900-01-01 12:32:00	W	6	1
L01	2023-04-29	1900-01-01 12:32:30	W	6	1
L01	2023-04-29	1900-01-01 12:33:00	W	6	1
L01	2023-04-29	1900-01-01 12:33:30	W	6	1
L01	2023-04-29	1900-01-01 12:34:00	W	6	1
L01	2023-04-29	1900-01-01 12:34:30	W	6	1
L01	2023-04-29	1900-01-01 12:35:00	W	6	1
L01	2023-04-29	1900-01-01 12:35:30	W	6	1
L01	2023-04-29	1900-01-01 12:36:00	W	6	1
L01	2023-04-29	1900-01-01 12:36:30	W	6	1
L01	2023-04-29	1900-01-01 12:37:00	W	6	1
L01	2023-04-29	1900-01-01 12:37:30	W	6	1
L01	2023-04-29	1900-01-01 12:38:00	W	6	1
L01	2023-04-29	1900-01-01 12:38:30	W	6	1
L01	2023-04-29	1900-01-01 12:39:00	W	6	1
L01	2023-04-29	1900-01-01 12:39:30	W	6	1
L01	2023-04-29	1900-01-01 12:40:00	W	6	1
L01	2023-04-29	1900-01-01 12:40:30	W	6	1
L01	2023-04-29	1900-01-01 12:41:00	W	6	1
L01	2023-04-29	1900-01-01 12:41:30	W	6	1
L01	2023-04-29	1900-01-01 12:42:00	W	6	1
L01	2023-04-29	1900-01-01 12:42:30	W	6	1
L01	2023-04-29	1900-01-01 12:43:00	W	6	1
L01	2023-04-29	1900-01-01 12:43:30	W	6	1
L01	2023-04-29	1900-01-01 12:44:00	W	6	1
L01	2023-04-29	1900-01-01 12:44:30	W	6	1
L01	2023-04-29	1900-01-01 12:45:00	W	6	1
L01	2023-04-29	1900-01-01 12:45:30	W	6	1
L01	2023-04-29	1900-01-01 12:46:00	W	6	1
L01	2023-04-29	1900-01-01 12:46:30	W	6	1
L01	2023-04-29	1900-01-01 12:47:00	W	6	1
L01	2023-04-29	1900-01-01 12:47:30	W	6	1
L01	2023-04-29	1900-01-01 12:48:00	W	6	1
L01	2023-04-29	1900-01-01 12:48:30	W	6	1
L01	2023-04-29	1900-01-01 12:49:00	W	6	1
L01	2023-04-29	1900-01-01 12:49:30	W	6	1
L01	2023-04-29	1900-01-01 12:50:00	W	6	1
L01	2023-04-29	1900-01-01 12:50:30	W	6	1
L01	2023-04-29	1900-01-01 12:51:00	W	6	1
L01	2023-04-29	1900-01-01 12:51:30	W	6	1
L01	2023-04-29	1900-01-01 12:52:00	W	6	1
L01	2023-04-29	1900-01-01 12:52:30	W	6	1
L01	2023-04-29	1900-01-01 12:53:00	W	6	1
L01	2023-04-29	1900-01-01 12:53:30	W	6	1
L01	2023-04-29	1900-01-01 12:54:00	W	6	1
L01	2023-04-29	1900-01-01 12:54:30	Ru	5	1
L01	2023-04-29	1900-01-01 12:55:00	Ru	4	1
L01	2023-04-29	1900-01-01 12:55:30	Ru	4	1
L01	2023-04-29	1900-01-01 12:56:00	Ru	4	1
L01	2023-04-29	1900-01-01 12:56:30	Ru	4	1
L01	2023-04-29	1900-01-01 12:57:00	Ru	4	1
L01	2023-04-29	1900-01-01 12:57:30	Ru	4	1
L01	2023-04-29	1900-01-01 12:58:00	Ru	4	1
L01	2023-04-29	1900-01-01 12:58:30	Ru	4	1
L01	2023-04-29	1900-01-01 12:59:00	Ru	4	1
L01	2023-04-29	1900-01-01 12:59:30	Ru	4	1
L01	2023-04-29	1900-01-01 13:00:00	Ru	4	1
L01	2023-04-29	1900-01-01 13:00:30	Ru	4	1
L01	2023-04-29	1900-01-01 13:01:00	Ru	4	1
L01	2023-04-29	1900-01-01 13:01:30	Ru	4	1
L01	2023-04-29	1900-01-01 13:02:00	Ru	4	1
L01	2023-04-29	1900-01-01 13:02:30	Ru	4	1
L01	2023-04-29	1900-01-01 13:03:00	Ru	4	1
L01	2023-04-29	1900-01-01 13:03:30	Ru	4	1
L01	2023-04-29	1900-01-01 13:04:00	W	4	1
L01	2023-04-29	1900-01-01 13:04:30	W	5	1
L01	2023-04-29	1900-01-01 13:05:00	W	5	1
L01	2023-04-29	1900-01-01 13:05:30	W	5	1
L01	2023-04-29	1900-01-01 13:06:00	W	5	1
L01	2023-04-29	1900-01-01 13:06:30	W	5	1
L01	2023-04-29	1900-01-01 13:07:00	W	5	1
L01	2023-04-29	1900-01-01 13:07:30	W	6	1
L01	2023-04-29	1900-01-01 13:08:00	W	6	1
L01	2023-04-29	1900-01-01 13:08:30	W	6	1
L01	2023-04-29	1900-01-01 13:09:00	W	6	1
L01	2023-04-29	1900-01-01 13:09:30	W	6	1
L01	2023-04-29	1900-01-01 13:10:00	W	6	1
L01	2023-04-29	1900-01-01 13:10:30	W	6	1
L01	2023-04-29	1900-01-01 13:11:00	W	6	1
L01	2023-04-29	1900-01-01 13:11:30	W	6	1
L01	2023-04-29	1900-01-01 13:12:00	W	6	1
L01	2023-04-29	1900-01-01 13:12:30	W	6	1
L01	2023-04-29	1900-01-01 13:13:00	W	6	1
L01	2023-04-29	1900-01-01 13:13:30	W	6	1
L01	2023-04-29	1900-01-01 13:14:00	W	6	1
L01	2023-04-29	1900-01-01 13:14:30	Ru	5	1
L01	2023-04-29	1900-01-01 13:15:00	Ru	5	1
L01	2023-04-29	1900-01-01 13:15:30	Ru	5	1
L01	2023-04-29	1900-01-01 13:16:00	Ru	3	1
L01	2023-04-29	1900-01-01 13:16:30	Ru	3	1
L01	2023-04-29	1900-01-01 13:17:00	Ru	2	1
L01	2023-04-29	1900-01-01 13:17:30	Ru	2	1
L01	2023-04-29	1900-01-01 13:18:00	Ru	2	1
L01	2023-04-29	1900-01-01 13:18:30	Ru	2	1
L01	2023-04-29	1900-01-01 13:19:00	Ru	2	1
L01	2023-04-29	1900-01-01 13:19:30	Ru	2	1
L01	2023-04-29	1900-01-01 13:20:00	Ru	2	1
L01	2023-04-29	1900-01-01 13:20:30	Ru	2	1
L01	2023-04-29	1900-01-01 13:21:00	Ru	2	1
L01	2023-04-29	1900-01-01 13:21:30	Ru	2	1
L01	2023-04-29	1900-01-01 13:22:00	Dr	2	1
L01	2023-04-29	1900-01-01 13:22:30	Dr	2	1
L01	2023-04-29	1900-01-01 13:23:00	Dr	2	1
L01	2023-04-29	1900-01-01 13:23:30	Dr	2	1
L01	2023-04-29	1900-01-01 13:24:00	Dr	1	1
L01	2023-04-29	1900-01-01 13:24:30	Dr	1	1
L01	2023-04-29	1900-01-01 13:25:00	NR	1	1
L01	2023-04-29	1900-01-01 13:25:30	NR	1	1
L01	2023-04-29	1900-01-01 13:26:00	NR	1	1
L01	2023-04-29	1900-01-01 13:26:30	NR	1	1
L01	2023-04-29	1900-01-01 13:27:00	NR	1	1
L01	2023-04-29	1900-01-01 13:27:30	NR	1	1
L01	2023-04-29	1900-01-01 13:28:00	NR	1	1
L01	2023-04-29	1900-01-01 13:28:30	NR	1	1
L01	2023-04-29	1900-01-01 13:29:00	NR	1	1
L01	2023-04-29	1900-01-01 13:29:30	NR	1	1
L01	2023-04-29	1900-01-01 13:30:00	NR	1	1
L01	2023-04-29	1900-01-01 13:30:30	NR	1	1
L01	2023-04-29	1900-01-01 13:31:00	NR	1	1
L01	2023-04-29	1900-01-01 13:31:30	NR	1	1
L01	2023-04-29	1900-01-01 13:32:00	W	1	1
L01	2023-04-29	1900-01-01 13:32:30	W	1	1
L01	2023-04-29	1900-01-01 13:33:00	W	1	1
L01	2023-04-29	1900-01-01 13:33:30	W	1	1
L01	2023-04-29	1900-01-01 13:34:00	W	1	1
L01	2023-04-29	1900-01-01 13:34:30	W	3	1
L01	2023-04-29	1900-01-01 13:35:00	W	3	1
L01	2023-04-29	1900-01-01 13:35:30	W	5	1
L01	2023-04-29	1900-01-01 13:36:00	W	5	1
L01	2023-04-29	1900-01-01 13:36:30	Ru	5	1
L01	2023-04-29	1900-01-01 13:37:00	Ru	5	1
L01	2023-04-29	1900-01-01 13:37:30	Ru	5	1
L01	2023-04-29	1900-01-01 13:38:00	Ru	5	1
L01	2023-04-29	1900-01-01 13:38:30	Ru	5	1
L01	2023-04-29	1900-01-01 13:39:00	Ru	5	1
L01	2023-04-29	1900-01-01 13:39:30	Ru	5	1
L01	2023-04-29	1900-01-01 13:40:00	Ru	5	1
L01	2023-04-29	1900-01-01 13:40:30	Ru	4	1
L01	2023-04-29	1900-01-01 13:41:00	Ru	4	1
L01	2023-04-29	1900-01-01 13:41:30	Ru	2	1
L01	2023-04-29	1900-01-01 13:42:00	Ru	2	1
L01	2023-04-29	1900-01-01 13:42:30	Ru	2	1
L01	2023-04-29	1900-01-01 13:43:00	Ru	2	1
L01	2023-04-29	1900-01-01 13:43:30	Ru	2	1
L01	2023-04-29	1900-01-01 13:44:00	Ru	2	1
L01	2023-04-29	1900-01-01 13:44:30	Ru	2	1
L01	2023-04-29	1900-01-01 13:45:00	Ru	2	1
L01	2023-04-29	1900-01-01 13:45:30	Ru	2	1
L01	2023-04-29	1900-01-01 13:46:00	Ru	2	1
L01	2023-04-29	1900-01-01 13:46:30	Ru	2	1
L01	2023-04-29	1900-01-01 13:47:00	Ru	2	1
L01	2023-04-29	1900-01-01 13:47:30	Ru	2	1
L01	2023-04-29	1900-01-01 13:48:00	Ru	2	1
L01	2023-04-29	1900-01-01 13:48:30	W	2	1
L01	2023-04-29	1900-01-01 13:49:00	W	2	1
L01	2023-04-29	1900-01-01 13:49:30	W	2	1
L01	2023-04-29	1900-01-01 13:50:00	W	2	1
L01	2023-04-29	1900-01-01 13:50:30	W	2	1
L01	2023-04-29	1900-01-01 13:51:00	W	6	1
L01	2023-04-29	1900-01-01 13:51:30	W	6	1
L01	2023-04-29	1900-01-01 13:52:00	W	6	1
L01	2023-04-29	1900-01-01 13:52:30	W	6	1
L01	2023-04-29	1900-01-01 13:53:00	W	6	1
L01	2023-04-29	1900-01-01 13:53:30	W	6	1
L01	2023-04-29	1900-01-01 13:54:00	W	6	1
L01	2023-04-29	1900-01-01 13:54:30	W	6	1
L01	2023-04-29	1900-01-01 13:55:00	W	6	1
L01	2023-04-29	1900-01-01 13:55:30	W	6	1
L01	2023-04-29	1900-01-01 13:56:00	W	6	1
L01	2023-04-29	1900-01-01 13:56:30	W	6	1
L01	2023-04-29	1900-01-01 13:57:00	W	3	1
L01	2023-04-29	1900-01-01 13:57:30	W	3	1
L01	2023-04-29	1900-01-01 13:58:00	Dr	2	1
L01	2023-04-29	1900-01-01 13:58:30	Dr	2	1
L01	2023-04-29	1900-01-01 13:59:00	NR	2	1
L01	2023-04-29	1900-01-01 13:59:30	NR	2	1
L01	2023-04-29	1900-01-01 14:00:00	NR	2	1
L01	2023-04-29	1900-01-01 14:00:30	NR	2	1
L01	2023-04-29	1900-01-01 14:01:00	NR	2	1
L01	2023-04-29	1900-01-01 14:01:30	NR	2	1
L01	2023-04-29	1900-01-01 14:02:00	NR	2	1
L01	2023-04-29	1900-01-01 14:02:30	NR	2	1
L01	2023-04-29	1900-01-01 14:03:00	NR	2	1
L01	2023-04-29	1900-01-01 14:03:30	NR	2	1
L01	2023-04-29	1900-01-01 14:04:00	NR	2	1
L01	2023-04-29	1900-01-01 14:04:30	NR	2	1
L01	2023-04-29	1900-01-01 14:05:00	NR	2	1
L01	2023-04-29	1900-01-01 14:05:30	NR	2	1
L01	2023-04-29	1900-01-01 14:06:00	NR	2	1
L01	2023-04-29	1900-01-01 14:06:30	NR	2	1
L01	2023-04-29	1900-01-01 14:07:00	NR	2	1
L01	2023-04-29	1900-01-01 14:07:30	NR	2	1
L01	2023-04-29	1900-01-01 14:08:00	NR	2	1
L01	2023-04-29	1900-01-01 14:08:30	NR	1	1
L01	2023-04-29	1900-01-01 14:09:00	NR	1	1
L01	2023-04-29	1900-01-01 14:09:30	NR	1	1
L01	2023-04-29	1900-01-01 14:10:00	NR	1	1
L01	2023-04-29	1900-01-01 14:10:30	NR	1	1
L01	2023-04-29	1900-01-01 14:11:00	NR	1	1
L01	2023-04-29	1900-01-01 14:11:30	REM	1	1
L01	2023-04-29	1900-01-01 14:12:00	REM	1	1
L01	2023-04-29	1900-01-01 14:12:30	REM	1	1
L01	2023-04-29	1900-01-01 14:13:00	REM	1	1
L01	2023-04-29	1900-01-01 14:13:30	REM	1	1
L01	2023-04-29	1900-01-01 14:14:00	REM	1	1
L01	2023-04-29	1900-01-01 14:14:30	REM	1	1
L01	2023-04-29	1900-01-01 14:15:00	W	2	1
L01	2023-04-29	1900-01-01 14:15:30	W	2	1
L01	2023-04-29	1900-01-01 14:16:00	Dr	2	1
L01	2023-04-29	1900-01-01 14:16:30	Dr	2	1
L01	2023-04-29	1900-01-01 14:17:00	Dr	2	1
L01	2023-04-29	1900-01-01 14:17:30	Dr	2	1
L01	2023-04-29	1900-01-01 14:18:00	Dr	2	1
L01	2023-04-29	1900-01-01 14:18:30	Dr	2	1
L01	2023-04-29	1900-01-01 14:19:00	Dr	2	1
L01	2023-04-29	1900-01-01 14:19:30	Dr	2	1
L01	2023-04-29	1900-01-01 14:20:00	NR	2	1
L01	2023-04-29	1900-01-01 14:20:30	NR	2	1
L01	2023-04-29	1900-01-01 14:21:00	NR	2	1
L01	2023-04-29	1900-01-01 14:21:30	NR	2	1
L01	2023-04-29	1900-01-01 14:22:00	NR	2	1
L01	2023-04-29	1900-01-01 14:22:30	NR	2	1
L01	2023-04-29	1900-01-01 14:23:00	NR	2	1
L01	2023-04-29	1900-01-01 14:23:30	NR	2	1
L01	2023-04-29	1900-01-01 14:24:00	NR	2	1
L01	2023-04-29	1900-01-01 14:24:30	NR	2	1
L01	2023-04-29	1900-01-01 14:25:00	W	3	1
L01	2023-04-29	1900-01-01 14:25:30	Dr	2	1
L01	2023-04-29	1900-01-01 14:26:00	Dr	2	1
L01	2023-04-29	1900-01-01 14:26:30	Dr	2	1
L01	2023-04-29	1900-01-01 14:27:00	NR	2	1
L01	2023-04-29	1900-01-01 14:27:30	NR	2	1
L01	2023-04-29	1900-01-01 14:28:00	NR	2	1
L01	2023-04-29	1900-01-01 14:28:30	NR	2	1
L01	2023-04-29	1900-01-01 14:29:00	W	3	1
L01	2023-04-29	1900-01-01 14:29:30	W	5	1
L01	2023-04-29	1900-01-01 14:30:00	W	5	1
L01	2023-04-29	1900-01-01 14:30:30	W	5	1
L01	2023-04-29	1900-01-01 14:31:00	W	6	1
L01	2023-04-29	1900-01-01 14:31:30	W	6	1
L01	2023-04-29	1900-01-01 14:32:00	W	6	1
L01	2023-04-29	1900-01-01 14:32:30	W	6	1
L01	2023-04-29	1900-01-01 14:33:00	W	6	1
L01	2023-04-29	1900-01-01 14:33:30	W	6	1
L01	2023-04-29	1900-01-01 14:34:00	W	6	1
L01	2023-04-29	1900-01-01 14:34:30	W	6	1
L01	2023-04-29	1900-01-01 14:35:00	W	6	1
L01	2023-04-29	1900-01-01 14:35:30	W	6	1
L01	2023-04-29	1900-01-01 14:36:00	W	6	1
L01	2023-04-29	1900-01-01 14:36:30	W	6	1
L01	2023-04-29	1900-01-01 14:37:00	W	6	1
L01	2023-04-29	1900-01-01 14:37:30	W	6	1
L01	2023-04-29	1900-01-01 14:38:00	W	5	1
L01	2023-04-29	1900-01-01 14:38:30	W	3	1
L01	2023-04-29	1900-01-01 14:39:00	W	3	1
[truncated: 67,121 more rows]

## Sheet: Abbreviations
Lamb_ID	Date	Time_stamp	Vigilance_State	Behavioural_Score	Recording_Day		RawData_PhaseI= Raw Data at birth	RawData_PhaseII= Raw Data after rumination
Lamb number	Recording date	Time of Recording	W=Wakefulness	0=Lateral decubitus	Recording day 1-3
			Dr=Drowsiness	1=Sternal decubitus, head down on floor or on flank
			NR=NREM sleep	2=Sternal decubitus, head up, motionless
			REM=REM sleep	3=Sternal decubitus, head up, mobile
			Ru=Rumination	4=Standing motionless, head motionless
				5=Standing motionless, moving head
				6=Standing mobile (in motion)
